# Supplementary material for: Near-infrared spectroscopy discriminates mass-reared sterile and wild tsetse flies
Source: PLoS Negl Trop Dis. 2025 Jan 29;19(1):e0012857. doi: 10.1371/journal.pntd.0012857 (PMC11809883; doi:10.1371/journal.pntd.0012857)
Supplement: S1 Table — (CSV) [file pntd.0012857.s001.csv]

Collecting.date	Sources	Experiment	Emergence.Date	Scanning.date	Scan.number	Glossina.ID	Glossina.ID1	Marking	Position	Glossina.Species	Sex	Age	Experimenter	Note
24/08/2021	Laboratory	Replica 1	24/08/2021	24/08/2021	0	NA	NA	NA	NA	NA	NA	NA	Adama	Empty scan
24/08/2021	Laboratory	Replica 1	24/08/2021	24/08/2021	1	GPGR1R1NC1J0	2408GPGR1NCJ0G1	unirradiated_unmarked	1	palpalis	NA	0	Adama
24/08/2021	Laboratory	Replica 1	24/08/2021	24/08/2021	2	GPGR1R1NC1J0	2408GPGR1NCJ0G1	unirradiated_unmarked	2	palpalis	NA	0	Adama
24/08/2021	Laboratory	Replica 1	24/08/2021	24/08/2021	3	GPGR1R1NC2J0	2408GPGR1NCJ0G2	unirradiated_unmarked	1	palpalis	NA	0	Adama
24/08/2021	Laboratory	Replica 1	24/08/2021	24/08/2021	4	GPGR1R1NC2J0	2408GPGR1NCJ0G2	unirradiated_unmarked	2	palpalis	NA	0	Adama
24/08/2021	Laboratory	Replica 1	24/08/2021	24/08/2021	5	GPGR1R1NC3J0	2408GPGR1NCJ0G3	unirradiated_unmarked	1	palpalis	NA	0	Adama
24/08/2021	Laboratory	Replica 1	24/08/2021	24/08/2021	6	GPGR1R1NC3J0	2408GPGR1NCJ0G3	unirradiated_unmarked	2	palpalis	NA	0	Adama
24/08/2021	Laboratory	Replica 1	24/08/2021	24/08/2021	7	GPGR1R1NC4J0	2408GPGR1NCJ0G4	unirradiated_unmarked	1	palpalis	NA	0	Adama
24/08/2021	Laboratory	Replica 1	24/08/2021	24/08/2021	8	GPGR1R1NC4J0	2408GPGR1NCJ0G4	unirradiated_unmarked	2	palpalis	NA	0	Adama
24/08/2021	Laboratory	Replica 1	24/08/2021	24/08/2021	9	GPGR1R1NC5J0	2408GPGR1NCJ0G5	unirradiated_unmarked	1	palpalis	NA	0	Adama
24/08/2021	Laboratory	Replica 1	24/08/2021	24/08/2021	10	GPGR1R1NC5J0	2408GPGR1NCJ0G5	unirradiated_unmarked	2	palpalis	NA	0	Adama
24/08/2021	Laboratory	Replica 1	24/08/2021	24/08/2021	11	GPGR1R1NC6J0	2408GPGR1NCJ0G6	unirradiated_unmarked	1	palpalis	NA	0	Adama
24/08/2021	Laboratory	Replica 1	24/08/2021	24/08/2021	12	GPGR1R1NC6J0	2408GPGR1NCJ0G6	unirradiated_unmarked	2	palpalis	NA	0	Adama
24/08/2021	Laboratory	Replica 1	24/08/2021	24/08/2021	13	GPGR1R1NC7J0	2408GPGR1NCJ0G7	unirradiated_unmarked	1	palpalis	NA	0	Adama
24/08/2021	Laboratory	Replica 1	24/08/2021	24/08/2021	14	GPGR1R1NC7J0	2408GPGR1NCJ0G7	unirradiated_unmarked	2	palpalis	NA	0	Adama
24/08/2021	Laboratory	Replica 1	24/08/2021	24/08/2021	15	GPGR1R1NC8J0	2408GPGR1NCJ0G8	unirradiated_unmarked	1	palpalis	NA	0	Adama
24/08/2021	Laboratory	Replica 1	24/08/2021	24/08/2021	16	GPGR1R1NC8J0	2408GPGR1NCJ0G8	unirradiated_unmarked	2	palpalis	NA	0	Adama
24/08/2021	Laboratory	Replica 1	24/08/2021	24/08/2021	17	GPGR1R1NC9J0	2408GPGR1NCJ0G9	unirradiated_unmarked	1	palpalis	NA	0	Adama
24/08/2021	Laboratory	Replica 1	24/08/2021	24/08/2021	18	GPGR1R1NC9J0	2408GPGR1NCJ0G9	unirradiated_unmarked	2	palpalis	NA	0	Adama
24/08/2021	Laboratory	Replica 1	24/08/2021	24/08/2021	19	GPGR1R1NC10J0	2408GPGR1NCJ0G10	unirradiated_unmarked	1	palpalis	NA	0	Adama
24/08/2021	Laboratory	Replica 1	24/08/2021	24/08/2021	20	GPGR1R1NC10J0	2408GPGR1NCJ0G10	unirradiated_unmarked	2	palpalis	NA	0	Adama
24/08/2021	Laboratory	Replica 1	24/08/2021	24/08/2021	21	GPGR1R1NC11J0	2408GPGR1NCJ0G11	unirradiated_unmarked	1	palpalis	NA	0	Adama
24/08/2021	Laboratory	Replica 1	24/08/2021	24/08/2021	22	GPGR1R1NC11J0	2408GPGR1NCJ0G11	unirradiated_unmarked	2	palpalis	NA	0	Adama
24/08/2021	Laboratory	Replica 1	24/08/2021	24/08/2021	23	GPGR1R1NC12J0	2408GPGR1NCJ0G12	unirradiated_unmarked	1	palpalis	NA	0	Adama
24/08/2021	Laboratory	Replica 1	24/08/2021	24/08/2021	24	GPGR1R1NC12J0	2408GPGR1NCJ0G12	unirradiated_unmarked	2	palpalis	NA	0	Adama
24/08/2021	Laboratory	Replica 1	24/08/2021	24/08/2021	25	GPGR1R1NC13J0	2408GPGR1NCJ0G13	unirradiated_unmarked	1	palpalis	NA	0	Adama
24/08/2021	Laboratory	Replica 1	24/08/2021	24/08/2021	26	GPGR1R1NC13J0	2408GPGR1NCJ0G13	unirradiated_unmarked	2	palpalis	NA	0	Adama
24/08/2021	Laboratory	Replica 1	24/08/2021	24/08/2021	27	GPGR1R1NC14J0	2408GPGR1NCJ0G14	unirradiated_unmarked	1	palpalis	NA	0	Adama
24/08/2021	Laboratory	Replica 1	24/08/2021	24/08/2021	28	GPGR1R1NC14J0	2408GPGR1NCJ0G14	unirradiated_unmarked	2	palpalis	NA	0	Adama
24/08/2021	Laboratory	Replica 1	24/08/2021	24/08/2021	29	GPGR1R1NC15J0	2408GPGR1NCJ0G15	unirradiated_unmarked	1	palpalis	NA	0	Adama
24/08/2021	Laboratory	Replica 1	24/08/2021	24/08/2021	30	GPGR1R1NC15J0	2408GPGR1NCJ0G15	unirradiated_unmarked	2	palpalis	NA	0	Adama
24/08/2021	Laboratory	Replica 1	24/08/2021	24/08/2021	31	GPGR1R1NC16J0	2408GPGR1NCJ0G16	unirradiated_unmarked	1	palpalis	NA	0	Adama
24/08/2021	Laboratory	Replica 1	24/08/2021	24/08/2021	32	GPGR1R1NC16J0	2408GPGR1NCJ0G16	unirradiated_unmarked	2	palpalis	NA	0	Adama
24/08/2021	Laboratory	Replica 1	24/08/2021	24/08/2021	33	GPGR1R1NC17J0	2408GPGR1NCJ0G17	unirradiated_unmarked	1	palpalis	NA	0	Adama
24/08/2021	Laboratory	Replica 1	24/08/2021	24/08/2021	34	GPGR1R1NC17J0	2408GPGR1NCJ0G17	unirradiated_unmarked	2	palpalis	NA	0	Adama
24/08/2021	Laboratory	Replica 1	24/08/2021	24/08/2021	35	GPGR1R1NC18J0	2408GPGR1NCJ0G18	unirradiated_unmarked	1	palpalis	NA	0	Adama
24/08/2021	Laboratory	Replica 1	24/08/2021	24/08/2021	36	GPGR1R1NC18J0	2408GPGR1NCJ0G18	unirradiated_unmarked	2	palpalis	NA	0	Adama
24/08/2021	Laboratory	Replica 1	24/08/2021	24/08/2021	37	GPGR1R1NC19J0	2408GPGR1NCJ0G19	unirradiated_unmarked	1	palpalis	NA	0	Adama
24/08/2021	Laboratory	Replica 1	24/08/2021	24/08/2021	38	GPGR1R1NC19J0	2408GPGR1NCJ0G19	unirradiated_unmarked	2	palpalis	NA	0	Adama
24/08/2021	Laboratory	Replica 1	24/08/2021	24/08/2021	39	GPGR1C1J0	2408GPGR1CJ0G1	irradiated-marked	1	palpalis	NA	0	Adama
24/08/2021	Laboratory	Replica 1	24/08/2021	24/08/2021	40	GPGR1C1J0	2408GPGR1CJ0G1	irradiated-marked	2	palpalis	NA	0	Adama
24/08/2021	Laboratory	Replica 1	24/08/2021	24/08/2021	41	GPGR1C2J0	2408GPGR1CJ0G2	irradiated-marked	1	palpalis	NA	0	Adama
24/08/2021	Laboratory	Replica 1	24/08/2021	24/08/2021	42	GPGR1C2J0	2408GPGR1CJ0G2	irradiated-marked	2	palpalis	NA	0	Adama
24/08/2021	Laboratory	Replica 1	24/08/2021	24/08/2021	43	GPGR1C3J0	2408GPGR1CJ0G3	irradiated-marked	1	palpalis	NA	0	Adama
24/08/2021	Laboratory	Replica 1	24/08/2021	24/08/2021	44	GPGR1C3J0	2408GPGR1CJ0G3	irradiated-marked	2	palpalis	NA	0	Adama
24/08/2021	Laboratory	Replica 1	24/08/2021	24/08/2021	45	GPGR1C4J0	2408GPGR1CJ0G4	irradiated-marked	1	palpalis	NA	0	Adama
24/08/2021	Laboratory	Replica 1	24/08/2021	24/08/2021	45	GPGR1C4J0	2408GPGR1CJ0G4	irradiated-marked	2	palpalis	NA	0	Adama
24/08/2021	Laboratory	Replica 1	24/08/2021	24/08/2021	47	GPGR1C5J0	2408GPGR1CJ0G5	irradiated-marked	1	palpalis	NA	0	Adama
24/08/2021	Laboratory	Replica 1	24/08/2021	24/08/2021	48	GPGR1C5J0	2408GPGR1CJ0G5	irradiated-marked	2	palpalis	NA	0	Adama
24/08/2021	Laboratory	Replica 1	24/08/2021	24/08/2021	49	GPGR1C6J0	2408GPGR1CJ0G6	irradiated-marked	1	palpalis	NA	0	Adama
24/08/2021	Laboratory	Replica 1	24/08/2021	24/08/2021	50	GPGR1C6J0	2408GPGR1CJ0G6	irradiated-marked	2	palpalis	NA	0	Adama
24/08/2021	Laboratory	Replica 1	24/08/2021	24/08/2021	51	GPGR1C7J0	2408GPGR1CJ0G7	irradiated-marked	1	palpalis	NA	0	Adama
24/08/2021	Laboratory	Replica 1	24/08/2021	24/08/2021	52	GPGR1C7J0	2408GPGR1CJ0G7	irradiated-marked	2	palpalis	NA	0	Adama
24/08/2021	Laboratory	Replica 1	24/08/2021	24/08/2021	53	GPGR1C8J0	2408GPGR1CJ0G8	irradiated-marked	1	palpalis	NA	0	Adama
24/08/2021	Laboratory	Replica 1	24/08/2021	24/08/2021	54	GPGR1C8J0	2408GPGR1CJ0G8	irradiated-marked	2	palpalis	NA	0	Adama
24/08/2021	Laboratory	Replica 1	24/08/2021	24/08/2021	55	GPGR1C9J0	2408GPGR1CJ0G9	irradiated-marked	1	palpalis	NA	0	Adama
24/08/2021	Laboratory	Replica 1	24/08/2021	24/08/2021	56	GPGR1C9J0	2408GPGR1CJ0G9	irradiated-marked	2	palpalis	NA	0	Adama
24/08/2021	Laboratory	Replica 1	24/08/2021	24/08/2021	57	GPGR1C10J0	2408GPGR1CJ0G10	irradiated-marked	1	palpalis	NA	0	Adama
24/08/2021	Laboratory	Replica 1	24/08/2021	24/08/2021	58	GPGR1C10J0	2408GPGR1CJ0G10	irradiated-marked	2	palpalis	NA	0	Adama
24/08/2021	Laboratory	Replica 1	24/08/2021	24/08/2021	59	GPGR1C11J0	2408GPGR1CJ0G11	irradiated-marked	1	palpalis	NA	0	Adama
24/08/2021	Laboratory	Replica 1	24/08/2021	24/08/2021	60	GPGR1C11J0	2408GPGR1CJ0G11	irradiated-marked	2	palpalis	NA	0	Adama
24/08/2021	Laboratory	Replica 1	24/08/2021	24/08/2021	61	GPGR1C12J0	2408GPGR1CJ0G12	irradiated-marked	1	palpalis	NA	0	Adama
24/08/2021	Laboratory	Replica 1	24/08/2021	24/08/2021	62	GPGR1C12J0	2408GPGR1CJ0G12	irradiated-marked	2	palpalis	NA	0	Adama
24/08/2021	Laboratory	Replica 1	24/08/2021	24/08/2021	63	GPGR1C13J0	2408GPGR1CJ0G13	irradiated-marked	1	palpalis	NA	0	Adama
24/08/2021	Laboratory	Replica 1	24/08/2021	24/08/2021	64	GPGR1C13J0	2408GPGR1CJ0G13	irradiated-marked	2	palpalis	NA	0	Adama
24/08/2021	Laboratory	Replica 1	24/08/2021	24/08/2021	65	GPGR1C14J0	2408GPGR1CJ0G14	irradiated-marked	1	palpalis	NA	0	Adama
24/08/2021	Laboratory	Replica 1	24/08/2021	24/08/2021	66	GPGR1C14J0	2408GPGR1CJ0G14	irradiated-marked	2	palpalis	NA	0	Adama
24/08/2021	Laboratory	Replica 1	24/08/2021	24/08/2021	67	GPGR1C15J0	2408GPGR1CJ0G15	irradiated-marked	1	palpalis	NA	0	Adama
24/08/2021	Laboratory	Replica 1	24/08/2021	24/08/2021	68	GPGR1C15J0	2408GPGR1CJ0G15	irradiated-marked	2	palpalis	NA	0	Adama
24/08/2021	Laboratory	Replica 1	24/08/2021	24/08/2021	69	GPGR1C16J0	2408GPGR1CJ0G16	irradiated-marked	1	palpalis	NA	0	Adama
24/08/2021	Laboratory	Replica 1	24/08/2021	24/08/2021	70	GPGR1C16J0	2408GPGR1CJ0G16	irradiated-marked	2	palpalis	NA	0	Adama
24/08/2021	Laboratory	Replica 1	24/08/2021	24/08/2021	71	GPGR1C17J0	2408GPGR1CJ0G17	irradiated-marked	1	palpalis	NA	0	Adama
24/08/2021	Laboratory	Replica 1	24/08/2021	24/08/2021	72	GPGR1C17J0	2408GPGR1CJ0G17	irradiated-marked	2	palpalis	NA	0	Adama
24/08/2021	Laboratory	Replica 1	24/08/2021	24/08/2021	73	GPGR1C18J0	2408GPGR1CJ0G18	irradiated-marked	1	palpalis	NA	0	Adama
24/08/2021	Laboratory	Replica 1	24/08/2021	24/08/2021	74	GPGR1C18J0	2408GPGR1CJ0G18	irradiated-marked	2	palpalis	NA	0	Adama
24/08/2021	Laboratory	Replica 1	24/08/2021	24/08/2021	75	GPGR1C19J0	2408GPGR1CJ0G19	irradiated-marked	1	palpalis	NA	0	Adama
24/08/2021	Laboratory	Replica 1	24/08/2021	24/08/2021	76	GPGR1C19J0	2408GPGR1CJ0G19	irradiated-marked	2	palpalis	NA	0	Adama
24/08/2021	Laboratory	Replica 1	24/08/2021	24/08/2021	77	GPGR1C20J0	2408GPGR1CJ0G20	irradiated-marked	1	palpalis	NA	0	Adama
24/08/2021	Laboratory	Replica 1	24/08/2021	24/08/2021	78	GPGR1C20J0	2408GPGR1CJ0G20	irradiated-marked	2	palpalis	NA	0	Adama
25/08/2021	Laboratory	NA	NA	25/08/2021	79	NA	NA	NA	NA	NA	NA	NA	Adama	Empty scan
25/08/2021	Laboratory	NA	NA	25/08/2021	80	NA	NA	NA	NA	NA	NA	NA	Adama	Empty scan
25/08/2021	Laboratory	Replica 1	25/08/2021	25/08/2021	81	Mors1J0	2508MorsJ0G1	unirradiated_unmarked	1	morsitans	NA	0	Adama
25/08/2021	Laboratory	Replica 1	25/08/2021	25/08/2021	82	Mors1J0	2508MorsJ0G1	unirradiated_unmarked	2	morsitans	NA	0	Adama
25/08/2021	Laboratory	Replica 1	25/08/2021	25/08/2021	83	Mors2J0	2508MorsJ0G2	unirradiated_unmarked	1	morsitans	NA	0	Adama
25/08/2021	Laboratory	Replica 1	25/08/2021	25/08/2021	84	Mors2J0	2508MorsJ0G2	unirradiated_unmarked	2	morsitans	NA	0	Adama
25/08/2021	Laboratory	Replica 1	25/08/2021	25/08/2021	85	Mors3J0	2508MorsJ0G3	unirradiated_unmarked	1	morsitans	NA	0	Adama
25/08/2021	Laboratory	Replica 1	25/08/2021	25/08/2021	86	Mors3J0	2508MorsJ0G3	unirradiated_unmarked	2	morsitans	NA	0	Adama
25/08/2021	Laboratory	Replica 1	25/08/2021	25/08/2021	87	Mors4J0	2508MorsJ0G4	unirradiated_unmarked	1	morsitans	NA	0	Adama
25/08/2021	Laboratory	Replica 1	25/08/2021	25/08/2021	88	Mors4J0	2508MorsJ0G4	unirradiated_unmarked	2	morsitans	NA	0	Adama
25/08/2021	Laboratory	Replica 1	25/08/2021	25/08/2021	89	Mors5J0	2508MorsJ0G5	unirradiated_unmarked	1	morsitans	NA	0	Adama
25/08/2021	Laboratory	Replica 1	25/08/2021	25/08/2021	90	Mors5J0	2508MorsJ0G5	unirradiated_unmarked	2	morsitans	NA	0	Adama
25/08/2021	Laboratory	Replica 1	25/08/2021	25/08/2021	91	Mors6J0	2508MorsJ0G6	unirradiated_unmarked	1	morsitans	NA	0	Adama
25/08/2021	Laboratory	Replica 1	25/08/2021	25/08/2021	92	Mors6J0	2508MorsJ0G6	unirradiated_unmarked	2	morsitans	NA	0	Adama
25/08/2021	Laboratory	Replica 1	25/08/2021	25/08/2021	93	Mors7J0	2508MorsJ0G7	unirradiated_unmarked	1	morsitans	NA	0	Adama
25/08/2021	Laboratory	Replica 1	25/08/2021	25/08/2021	94	Mors7J0	2508MorsJ0G7	unirradiated_unmarked	2	morsitans	NA	0	Adama
25/08/2021	Laboratory	Replica 1	25/08/2021	25/08/2021	95	Mors8J0	2508MorsJ0G8	unirradiated_unmarked	1	morsitans	NA	0	Adama
25/08/2021	Laboratory	Replica 1	25/08/2021	25/08/2021	96	Mors8J0	2508MorsJ0G8	unirradiated_unmarked	2	morsitans	NA	0	Adama
25/08/2021	Laboratory	Replica 1	25/08/2021	25/08/2021	97	Mors9J0	2508MorsJ0G9	unirradiated_unmarked	1	morsitans	NA	0	Adama
25/08/2021	Laboratory	Replica 1	25/08/2021	25/08/2021	98	Mors9J0	2508MorsJ0G9	unirradiated_unmarked	2	morsitans	NA	0	Adama
25/08/2021	Laboratory	Replica 1	25/08/2021	25/08/2021	99	Mors10J0	2508MorsJ0G10	unirradiated_unmarked	1	morsitans	NA	0	Adama
25/08/2021	Laboratory	Replica 1	25/08/2021	25/08/2021	100	Mors10J0	2508MorsJ0G10	unirradiated_unmarked	2	morsitans	NA	0	Adama
25/08/2021	Laboratory	Replica 1	25/08/2021	25/08/2021	101	Mors11J0	2508MorsJ0G11	unirradiated_unmarked	1	morsitans	NA	0	Adama
25/08/2021	Laboratory	Replica 1	25/08/2021	25/08/2021	102	Mors11J0	2508MorsJ0G11	unirradiated_unmarked	2	morsitans	NA	0	Adama
25/08/2021	Laboratory	Replica 1	25/08/2021	25/08/2021	103	Mors12J0	2508MorsJ0G12	unirradiated_unmarked	1	morsitans	NA	0	Adama
25/08/2021	Laboratory	Replica 1	25/08/2021	25/08/2021	104	Mors12J0	2508MorsJ0G12	unirradiated_unmarked	2	morsitans	NA	0	Adama
25/08/2021	Laboratory	Replica 1	25/08/2021	25/08/2021	105	Mors13J0	2508MorsJ0G13	unirradiated_unmarked	1	morsitans	NA	0	Adama
25/08/2021	Laboratory	Replica 1	25/08/2021	25/08/2021	106	Mors13J0	2508MorsJ0G13	unirradiated_unmarked	2	morsitans	NA	0	Adama
25/08/2021	Laboratory	Replica 1	25/08/2021	25/08/2021	107	Mors14J0	2508MorsJ0G14	unirradiated_unmarked	1	morsitans	NA	0	Adama
25/08/2021	Laboratory	Replica 1	25/08/2021	25/08/2021	108	Mors14J0	2508MorsJ0G14	unirradiated_unmarked	2	morsitans	NA	0	Adama
25/08/2021	Laboratory	Replica 1	25/08/2021	25/08/2021	109	Mors15J0	2508MorsJ0G15	unirradiated_unmarked	1	morsitans	NA	0	Adama
25/08/2021	Laboratory	Replica 1	25/08/2021	25/08/2021	110	Mors15J0	2508MorsJ0G15	unirradiated_unmarked	2	morsitans	NA	0	Adama
25/08/2021	Laboratory	Replica 1	25/08/2021	25/08/2021	111	Mors16J0	2508MorsJ0G16	unirradiated_unmarked	1	morsitans	NA	0	Adama
25/08/2021	Laboratory	Replica 1	25/08/2021	25/08/2021	112	Mors16J0	2508MorsJ0G16	unirradiated_unmarked	2	morsitans	NA	0	Adama
25/08/2021	Laboratory	Replica 1	25/08/2021	25/08/2021	113	Mors17J0	2508MorsJ0G17	unirradiated_unmarked	1	morsitans	NA	0	Adama
25/08/2021	Laboratory	Replica 1	25/08/2021	25/08/2021	114	Mors17J0	2508MorsJ0G17	unirradiated_unmarked	2	morsitans	NA	0	Adama
25/08/2021	Laboratory	Replica 1	25/08/2021	25/08/2021	115	Mors18J0	2508MorsJ0G18	unirradiated_unmarked	1	morsitans	NA	0	Adama
25/08/2021	Laboratory	Replica 1	25/08/2021	25/08/2021	116	Mors18J0	2508MorsJ0G18	unirradiated_unmarked	2	morsitans	NA	0	Adama
25/08/2021	Laboratory	Replica 1	25/08/2021	25/08/2021	117	Mors19J0	2508MorsJ0G19	unirradiated_unmarked	1	morsitans	NA	0	Adama
25/08/2021	Laboratory	Replica 1	25/08/2021	25/08/2021	118	Mors19J0	2508MorsJ0G19	unirradiated_unmarked	2	morsitans	NA	0	Adama
25/08/2021	Laboratory	Replica 1	25/08/2021	25/08/2021	119	Mors20J0	2508MorsJ0G20	unirradiated_unmarked	1	morsitans	NA	0	Adama
25/08/2021	Laboratory	Replica 1	25/08/2021	25/08/2021	120	Mors20J0	2508MorsJ0G20	unirradiated_unmarked	2	morsitans	NA	0	Adama
29/08/2021	Laboratory	Replica 1	NA	29/08/2021	121	NA	NA	NA	NA	NA	NA	NA	Adama	Empty scan
29/08/2021	Laboratory	Replica 1	NA	29/08/2021	122	NA	NA	NA	NA	NA	NA	NA	Adama	Empty scan
29/08/2021	Laboratory	Replica 1	24/08/2021	29/08/2021	123	GPGR1R1NC1J5	2908GPGR1NCJ5G1	unirradiated_unmarked	1	palpalis	NA	5	Adama
29/08/2021	Laboratory	Replica 1	24/08/2021	29/08/2021	124	GPGR1R1NC1J5	2908GPGR1NCJ5G1	unirradiated_unmarked	2	palpalis	NA	5	Adama
29/08/2021	Laboratory	Replica 1	24/08/2021	29/08/2021	125	GPGR1R1NC2J5	2908GPGR1NCJ5G2	unirradiated_unmarked	1	palpalis	NA	5	Adama
29/08/2021	Laboratory	Replica 1	24/08/2021	29/08/2021	126	GPGR1R1NC2J5	2908GPGR1NCJ5G2	unirradiated_unmarked	2	palpalis	NA	5	Adama
29/08/2021	Laboratory	Replica 1	24/08/2021	29/08/2021	127	GPGR1R1NC3J5	2908GPGR1NCJ5G3	unirradiated_unmarked	1	palpalis	NA	5	Adama
29/08/2021	Laboratory	Replica 1	24/08/2021	29/08/2021	128	GPGR1R1NC3J5	2908GPGR1NCJ5G3	unirradiated_unmarked	2	palpalis	NA	5	Adama
29/08/2021	Laboratory	Replica 1	24/08/2021	29/08/2021	129	GPGR1R1NC4J5	2908GPGR1NCJ5G4	unirradiated_unmarked	1	palpalis	NA	5	Adama
29/08/2021	Laboratory	Replica 1	24/08/2021	29/08/2021	130	GPGR1R1NC4J5	2908GPGR1NCJ5G4	unirradiated_unmarked	2	palpalis	NA	5	Adama
29/08/2021	Laboratory	Replica 1	24/08/2021	29/08/2021	131	GPGR1R1NC5J5	2908GPGR1NCJ5G5	unirradiated_unmarked	1	palpalis	NA	5	Adama
29/08/2021	Laboratory	Replica 1	24/08/2021	29/08/2021	132	GPGR1R1NC5J5	2908GPGR1NCJ5G5	unirradiated_unmarked	2	palpalis	NA	5	Adama
29/08/2021	Laboratory	Replica 1	24/08/2021	29/08/2021	133	GPGR1R1NC6J5	2908GPGR1NCJ5G6	unirradiated_unmarked	1	palpalis	NA	5	Adama
29/08/2021	Laboratory	Replica 1	24/08/2021	29/08/2021	134	GPGR1R1NC6J5	2908GPGR1NCJ5G6	unirradiated_unmarked	2	palpalis	NA	5	Adama
29/08/2021	Laboratory	Replica 1	24/08/2021	29/08/2021	135	GPGR1R1NC7J5	2908GPGR1NCJ5G7	unirradiated_unmarked	1	palpalis	NA	5	Adama
29/08/2021	Laboratory	Replica 1	24/08/2021	29/08/2021	136	GPGR1R1NC7J5	2908GPGR1NCJ5G7	unirradiated_unmarked	2	palpalis	NA	5	Adama
29/08/2021	Laboratory	Replica 1	24/08/2021	29/08/2021	137	GPGR1R1NC8J5	2908GPGR1NCJ5G8	unirradiated_unmarked	1	palpalis	NA	5	Adama
29/08/2021	Laboratory	Replica 1	24/08/2021	29/08/2021	138	GPGR1R1NC8J5	2908GPGR1NCJ5G8	unirradiated_unmarked	2	palpalis	NA	5	Adama
29/08/2021	Laboratory	Replica 1	24/08/2021	29/08/2021	139	GPGR1R1NC9J5	2908GPGR1NCJ5G9	unirradiated_unmarked	1	palpalis	NA	5	Adama
29/08/2021	Laboratory	Replica 1	24/08/2021	29/08/2021	140	GPGR1R1NC9J5	2908GPGR1NCJ5G9	unirradiated_unmarked	2	palpalis	NA	5	Adama
29/08/2021	Laboratory	Replica 1	24/08/2021	29/08/2021	141	GPGR1R1NC10J5	2908GPGR1NCJ5G10	unirradiated_unmarked	1	palpalis	NA	5	Adama
29/08/2021	Laboratory	Replica 1	24/08/2021	29/08/2021	142	GPGR1R1NC10J5	2908GPGR1NCJ5G10	unirradiated_unmarked	2	palpalis	NA	5	Adama
29/08/2021	Laboratory	Replica 1	24/08/2021	29/08/2021	143	GPGR1R1NC11J5	2908GPGR1NCJ5G11	unirradiated_unmarked	1	palpalis	NA	5	Adama
29/08/2021	Laboratory	Replica 1	24/08/2021	29/08/2021	144	GPGR1R1NC11J5	2908GPGR1NCJ5G11	unirradiated_unmarked	2	palpalis	NA	5	Adama
29/08/2021	Laboratory	Replica 1	24/08/2021	29/08/2021	145	GPGR1R1NC12J5	2908GPGR1NCJ5G12	unirradiated_unmarked	1	palpalis	NA	5	Adama
29/08/2021	Laboratory	Replica 1	24/08/2021	29/08/2021	146	GPGR1R1NC12J5	2908GPGR1NCJ5G12	unirradiated_unmarked	2	palpalis	NA	5	Adama
29/08/2021	Laboratory	Replica 1	24/08/2021	29/08/2021	147	GPGR1R1NC13J5	2908GPGR1NCJ5G13	unirradiated_unmarked	1	palpalis	NA	5	Adama
29/08/2021	Laboratory	Replica 1	24/08/2021	29/08/2021	148	GPGR1R1NC13J5	2908GPGR1NCJ5G13	unirradiated_unmarked	2	palpalis	NA	5	Adama
29/08/2021	Laboratory	Replica 1	24/08/2021	29/08/2021	149	GPGR1R1NC14J5	2908GPGR1NCJ5G14	unirradiated_unmarked	1	palpalis	NA	5	Adama
29/08/2021	Laboratory	Replica 1	24/08/2021	29/08/2021	150	GPGR1R1NC14J5	2908GPGR1NCJ5G14	unirradiated_unmarked	2	palpalis	NA	5	Adama
29/08/2021	Laboratory	Replica 1	24/08/2021	29/08/2021	151	GPGR1R1NC15J5	2908GPGR1NCJ5G15	unirradiated_unmarked	1	palpalis	NA	5	Adama
29/08/2021	Laboratory	Replica 1	24/08/2021	29/08/2021	152	GPGR1R1NC15J5	2908GPGR1NCJ5G15	unirradiated_unmarked	2	palpalis	NA	5	Adama
29/08/2021	Laboratory	Replica 1	24/08/2021	29/08/2021	153	GPGR1R1NC16J5	2908GPGR1NCJ5G16	unirradiated_unmarked	1	palpalis	NA	5	Adama
29/08/2021	Laboratory	Replica 1	24/08/2021	29/08/2021	154	GPGR1R1NC16J5	2908GPGR1NCJ5G16	unirradiated_unmarked	2	palpalis	NA	5	Adama
29/08/2021	Laboratory	Replica 1	24/08/2021	29/08/2021	155	GPGR1R1NC17J5	2908GPGR1NCJ5G17	unirradiated_unmarked	1	palpalis	NA	5	Adama
29/08/2021	Laboratory	Replica 1	24/08/2021	29/08/2021	156	GPGR1R1NC17J5	2908GPGR1NCJ5G17	unirradiated_unmarked	2	palpalis	NA	5	Adama
29/08/2021	Laboratory	Replica 1	24/08/2021	29/08/2021	157	GPGR1R1NC18J5	2908GPGR1NCJ5G18	unirradiated_unmarked	1	palpalis	NA	5	Adama
29/08/2021	Laboratory	Replica 1	24/08/2021	29/08/2021	158	GPGR1R1NC18J5	2908GPGR1NCJ5G18	unirradiated_unmarked	2	palpalis	NA	5	Adama
29/08/2021	Laboratory	Replica 1	24/08/2021	29/08/2021	159	GPGR1R1NC19J5	2908GPGR1NCJ5G19	unirradiated_unmarked	1	palpalis	NA	5	Adama
29/08/2021	Laboratory	Replica 1	24/08/2021	29/08/2021	160	GPGR1R1NC19J5	2908GPGR1NCJ5G19	unirradiated_unmarked	2	palpalis	NA	5	Adama
29/08/2021	Laboratory	Replica 1	24/08/2021	29/08/2021	161	GPGR1R1NC20J5	2908GPGR1NCJ5G20	unirradiated_unmarked	1	palpalis	NA	5	Adama
29/08/2021	Laboratory	Replica 1	24/08/2021	29/08/2021	162	GPGR1R1NC20J5	2908GPGR1NCJ5G20	unirradiated_unmarked	2	palpalis	NA	5	Adama
29/08/2021	Laboratory	Replica 1	24/08/2021	29/08/2021	163	GPGR1R1NC21J5	2908GPGR1NCJ5G21	unirradiated_unmarked	1	palpalis	NA	5	Adama
29/08/2021	Laboratory	Replica 1	24/08/2021	29/08/2021	164	GPGR1R1NC21J5	2908GPGR1NCJ5G21	unirradiated_unmarked	2	palpalis	NA	5	Adama
29/08/2021	Laboratory	Replica 1	24/08/2021	29/08/2021	165	GPGR1R1NC22J5	2908GPGR1NCJ5G22	unirradiated_unmarked	1	palpalis	NA	5	Adama
29/08/2021	Laboratory	Replica 1	24/08/2021	29/08/2021	166	GPGR1R1NC22J5	2908GPGR1NCJ5G22	unirradiated_unmarked	2	palpalis	NA	5	Adama
29/08/2021	Laboratory	Replica 1	24/08/2021	29/08/2021	167	GPGR1R1NC23J5	2908GPGR1NCJ5G23	unirradiated_unmarked	1	palpalis	NA	5	Adama
29/08/2021	Laboratory	Replica 1	24/08/2021	29/08/2021	168	GPGR1R1NC23J5	2908GPGR1NCJ5G23	unirradiated_unmarked	2	palpalis	NA	5	Adama
29/08/2021	Laboratory	Replica 1	24/08/2021	29/08/2021	169	GPGR1R1NC24J5	2908GPGR1NCJ5G24	unirradiated_unmarked	1	palpalis	NA	5	Adama
29/08/2021	Laboratory	Replica 1	24/08/2021	29/08/2021	170	GPGR1R1NC24J5	2908GPGR1NCJ5G24	unirradiated_unmarked	2	palpalis	NA	5	Adama
29/08/2021	Laboratory	Replica 1	24/08/2021	29/08/2021	171	GPGR1R1NC25J5	2908GPGR1NCJ5G25	unirradiated_unmarked	1	palpalis	NA	5	Adama
29/08/2021	Laboratory	Replica 1	24/08/2021	29/08/2021	172	GPGR1R1NC25J5	2908GPGR1NCJ5G25	unirradiated_unmarked	2	palpalis	NA	5	Adama
29/08/2021	Laboratory	Replica 1	24/08/2021	29/08/2021	173	GPGR1C1J5	2908GPGR1CJ5G1	irradiated-marked	1	palpalis	NA	5	Adama
29/08/2021	Laboratory	Replica 1	24/08/2021	29/08/2021	174	GPGR1C1J5	2908GPGR1CJ5G1	irradiated-marked	2	palpalis	NA	5	Adama
29/08/2021	Laboratory	Replica 1	24/08/2021	29/08/2021	175	GPGR1C2J5	2908GPGR1CJ5G2	irradiated-marked	1	palpalis	NA	5	Adama
29/08/2021	Laboratory	Replica 1	24/08/2021	29/08/2021	176	GPGR1C2J5	2908GPGR1CJ5G2	irradiated-marked	2	palpalis	NA	5	Adama
29/08/2021	Laboratory	Replica 1	24/08/2021	29/08/2021	177	GPGR1C3J5	2908GPGR1CJ5G3	irradiated-marked	1	palpalis	NA	5	Adama
29/08/2021	Laboratory	Replica 1	24/08/2021	29/08/2021	178	GPGR1C3J5	2908GPGR1CJ5G3	irradiated-marked	2	palpalis	NA	5	Adama
29/08/2021	Laboratory	Replica 1	24/08/2021	29/08/2021	179	GPGR1C4J5	2908GPGR1CJ5G4	irradiated-marked	1	palpalis	NA	5	Adama
29/08/2021	Laboratory	Replica 1	24/08/2021	29/08/2021	180	GPGR1C4J5	2908GPGR1CJ5G4	irradiated-marked	2	palpalis	NA	5	Adama
29/08/2021	Laboratory	Replica 1	24/08/2021	29/08/2021	181	GPGR1C5J5	2908GPGR1CJ5G5	irradiated-marked	1	palpalis	NA	5	Adama
29/08/2021	Laboratory	Replica 1	24/08/2021	29/08/2021	182	GPGR1C5J5	2908GPGR1CJ5G5	irradiated-marked	2	palpalis	NA	5	Adama
29/08/2021	Laboratory	Replica 1	24/08/2021	29/08/2021	183	GPGR1C6J5	2908GPGR1CJ5G6	irradiated-marked	1	palpalis	NA	5	Adama
29/08/2021	Laboratory	Replica 1	24/08/2021	29/08/2021	184	GPGR1C6J5	2908GPGR1CJ5G6	irradiated-marked	2	palpalis	NA	5	Adama
29/08/2021	Laboratory	Replica 1	24/08/2021	29/08/2021	185	GPGR1C7J5	2908GPGR1CJ5G7	irradiated-marked	1	palpalis	NA	5	Adama
29/08/2021	Laboratory	Replica 1	24/08/2021	29/08/2021	186	GPGR1C7J5	2908GPGR1CJ5G7	irradiated-marked	2	palpalis	NA	5	Adama
29/08/2021	Laboratory	Replica 1	24/08/2021	29/08/2021	187	GPGR1C8J5	2908GPGR1CJ5G8	irradiated-marked	1	palpalis	NA	5	Adama
29/08/2021	Laboratory	Replica 1	24/08/2021	29/08/2021	188	GPGR1C8J5	2908GPGR1CJ5G8	irradiated-marked	2	palpalis	NA	5	Adama
29/08/2021	Laboratory	Replica 1	24/08/2021	29/08/2021	189	GPGR1C9J5	2908GPGR1CJ5G9	irradiated-marked	1	palpalis	NA	5	Adama
29/08/2021	Laboratory	Replica 1	24/08/2021	29/08/2021	190	GPGR1C9J5	2908GPGR1CJ5G9	irradiated-marked	2	palpalis	NA	5	Adama
29/08/2021	Laboratory	Replica 1	24/08/2021	29/08/2021	191	GPGR1C10J5	2908GPGR1CJ5G10	irradiated-marked	1	palpalis	NA	5	Adama
29/08/2021	Laboratory	Replica 1	24/08/2021	29/08/2021	192	GPGR1C10J5	2908GPGR1CJ5G10	irradiated-marked	2	palpalis	NA	5	Adama
29/08/2021	Laboratory	Replica 1	24/08/2021	29/08/2021	193	GPGR1C11J5	2908GPGR1CJ5G11	irradiated-marked	1	palpalis	NA	5	Adama
29/08/2021	Laboratory	Replica 1	24/08/2021	29/08/2021	194	GPGR1C11J5	2908GPGR1CJ5G11	irradiated-marked	2	palpalis	NA	5	Adama
29/08/2021	Laboratory	Replica 1	24/08/2021	29/08/2021	195	GPGR1C12J5	2908GPGR1CJ5G12	irradiated-marked	1	palpalis	NA	5	Adama
29/08/2021	Laboratory	Replica 1	24/08/2021	29/08/2021	196	GPGR1C12J5	2908GPGR1CJ5G12	irradiated-marked	2	palpalis	NA	5	Adama
29/08/2021	Laboratory	Replica 1	24/08/2021	29/08/2021	197	GPGR1C13J5	2908GPGR1CJ5G13	irradiated-marked	1	palpalis	NA	5	Adama
29/08/2021	Laboratory	Replica 1	24/08/2021	29/08/2021	198	GPGR1C13J5	2908GPGR1CJ5G13	irradiated-marked	2	palpalis	NA	5	Adama
29/08/2021	Laboratory	Replica 1	24/08/2021	29/08/2021	199	GPGR1C14J5	2908GPGR1CJ5G14	irradiated-marked	1	palpalis	NA	5	Adama
29/08/2021	Laboratory	Replica 1	24/08/2021	29/08/2021	200	GPGR1C14J5	2908GPGR1CJ5G14	irradiated-marked	2	palpalis	NA	5	Adama
29/08/2021	Laboratory	Replica 1	24/08/2021	29/08/2021	201	GPGR1C15J5	2908GPGR1CJ5G15	irradiated-marked	1	palpalis	NA	5	Adama
29/08/2021	Laboratory	Replica 1	24/08/2021	29/08/2021	202	GPGR1C15J5	2908GPGR1CJ5G15	irradiated-marked	2	palpalis	NA	5	Adama
29/08/2021	Laboratory	Replica 1	24/08/2021	29/08/2021	203	GPGR1C16J5	2908GPGR1CJ5G16	irradiated-marked	1	palpalis	NA	5	Adama
29/08/2021	Laboratory	Replica 1	24/08/2021	29/08/2021	204	GPGR1C16J5	2908GPGR1CJ5G16	irradiated-marked	2	palpalis	NA	5	Adama
29/08/2021	Laboratory	Replica 1	24/08/2021	29/08/2021	205	GPGR1C17J5	2908GPGR1CJ5G17	irradiated-marked	1	palpalis	NA	5	Adama
29/08/2021	Laboratory	Replica 1	24/08/2021	29/08/2021	206	GPGR1C17J5	2908GPGR1CJ5G17	irradiated-marked	2	palpalis	NA	5	Adama
29/08/2021	Laboratory	Replica 1	24/08/2021	29/08/2021	207	GPGR1C18J5	2908GPGR1CJ5G18	irradiated-marked	1	palpalis	NA	5	Adama
29/08/2021	Laboratory	Replica 1	24/08/2021	29/08/2021	208	GPGR1C18J5	2908GPGR1CJ5G18	irradiated-marked	2	palpalis	NA	5	Adama
29/08/2021	Laboratory	Replica 1	24/08/2021	29/08/2021	209	GPGR1C19J5	2908GPGR1CJ5G19	irradiated-marked	1	palpalis	NA	5	Adama
29/08/2021	Laboratory	Replica 1	24/08/2021	29/08/2021	210	GPGR1C19J5	2908GPGR1CJ5G19	irradiated-marked	2	palpalis	NA	5	Adama
29/08/2021	Laboratory	Replica 1	24/08/2021	29/08/2021	211	GPGR1C20J5	2908GPGR1CJ5G20	irradiated-marked	1	palpalis	NA	5	Adama
29/08/2021	Laboratory	Replica 1	24/08/2021	29/08/2021	212	GPGR1C20J5	2908GPGR1CJ5G20	irradiated-marked	2	palpalis	NA	5	Adama
29/08/2021	Laboratory	Replica 1	24/08/2021	29/08/2021	213	GPGR1C21J5	2908GPGR1CJ5G21	irradiated-marked	1	palpalis	NA	5	Adama
29/08/2021	Laboratory	Replica 1	24/08/2021	29/08/2021	214	GPGR1C21J5	2908GPGR1CJ5G21	irradiated-marked	2	palpalis	NA	5	Adama
29/08/2021	Laboratory	Replica 1	24/08/2021	29/08/2021	215	GPGR1C22J5	2908GPGR1CJ5G22	irradiated-marked	1	palpalis	NA	5	Adama
29/08/2021	Laboratory	Replica 1	24/08/2021	29/08/2021	216	GPGR1C22J5	2908GPGR1CJ5G22	irradiated-marked	2	palpalis	NA	5	Adama
29/08/2021	Laboratory	Replica 1	24/08/2021	29/08/2021	217	GPGR1C23J5	2908GPGR1CJ5G23	irradiated-marked	1	palpalis	NA	5	Adama
29/08/2021	Laboratory	Replica 1	24/08/2021	29/08/2021	218	GPGR1C23J5	2908GPGR1CJ5G23	irradiated-marked	2	palpalis	NA	5	Adama
29/08/2021	Laboratory	Replica 1	24/08/2021	29/08/2021	219	GPGR1C24J5	2908GPGR1CJ5G24	irradiated-marked	1	palpalis	NA	5	Adama
29/08/2021	Laboratory	Replica 1	24/08/2021	29/08/2021	220	GPGR1C24J5	2908GPGR1CJ5G24	irradiated-marked	2	palpalis	NA	5	Adama
29/08/2021	Laboratory	Replica 1	24/08/2021	29/08/2021	221	GPGR1C25J5	2908GPGR1CJ5G25	irradiated-marked	1	palpalis	NA	5	Adama
29/08/2021	Laboratory	Replica 1	24/08/2021	29/08/2021	222	GPGR1C25J5	2908GPGR1CJ5G25	irradiated-marked	2	palpalis	NA	5	Adama
03/09/2021	Laboratory	NA	NA	03/09/2021	223	NA	NA	NA	NA	NA	NA	NA	Adama	Empty scan
03/09/2021	Laboratory	NA	NA	03/09/2021	224	NA	NA	NA	NA	NA	NA	NA	Adama	Empty scan
03/09/2021	Laboratory	Replica 1	24/08/2021	03/09/2021	225	GPGR1R1NC1J10	0309GPGR1NCJ10G1	unirradiated_unmarked	1	palpalis	NA	10	Adama
03/09/2021	Laboratory	Replica 1	24/08/2021	03/09/2021	226	GPGR1R1NC1J10	0309GPGR1NCJ10G1	unirradiated_unmarked	2	palpalis	NA	10	Adama
03/09/2021	Laboratory	Replica 1	24/08/2021	03/09/2021	227	GPGR1R1NC2J10	0309GPGR1NCJ10G2	unirradiated_unmarked	1	palpalis	NA	10	Adama
03/09/2021	Laboratory	Replica 1	24/08/2021	03/09/2021	228	GPGR1R1NC2J10	0309GPGR1NCJ10G2	unirradiated_unmarked	2	palpalis	NA	10	Adama
03/09/2021	Laboratory	Replica 1	24/08/2021	03/09/2021	229	GPGR1R1NC3J10	0309GPGR1NCJ10G3	unirradiated_unmarked	1	palpalis	NA	10	Adama
03/09/2021	Laboratory	Replica 1	24/08/2021	03/09/2021	230	GPGR1R1NC3J10	0309GPGR1NCJ10G3	unirradiated_unmarked	2	palpalis	NA	10	Adama
03/09/2021	Laboratory	Replica 1	24/08/2021	03/09/2021	231	GPGR1R1NC4J10	0309GPGR1NCJ10G4	unirradiated_unmarked	1	palpalis	NA	10	Adama
03/09/2021	Laboratory	Replica 1	24/08/2021	03/09/2021	232	GPGR1R1NC4J10	0309GPGR1NCJ10G4	unirradiated_unmarked	2	palpalis	NA	10	Adama
03/09/2021	Laboratory	Replica 1	24/08/2021	03/09/2021	233	GPGR1R1NC5J10	0309GPGR1NCJ10G5	unirradiated_unmarked	1	palpalis	NA	10	Adama
03/09/2021	Laboratory	Replica 1	24/08/2021	03/09/2021	234	GPGR1R1NC5J10	0309GPGR1NCJ10G5	unirradiated_unmarked	2	palpalis	NA	10	Adama
03/09/2021	Laboratory	Replica 1	24/08/2021	03/09/2021	235	GPGR1R1NC6J10	0309GPGR1NCJ10G6	unirradiated_unmarked	1	palpalis	NA	10	Adama
03/09/2021	Laboratory	Replica 1	24/08/2021	03/09/2021	236	GPGR1R1NC6J10	0309GPGR1NCJ10G6	unirradiated_unmarked	2	palpalis	NA	10	Adama
03/09/2021	Laboratory	Replica 1	24/08/2021	03/09/2021	237	GPGR1R1NC7J10	0309GPGR1NCJ10G7	unirradiated_unmarked	1	palpalis	NA	10	Adama
03/09/2021	Laboratory	Replica 1	24/08/2021	03/09/2021	238	GPGR1R1NC7J10	0309GPGR1NCJ10G7	unirradiated_unmarked	2	palpalis	NA	10	Adama
03/09/2021	Laboratory	Replica 1	24/08/2021	03/09/2021	239	GPGR1R1NC8J10	0309GPGR1NCJ10G8	unirradiated_unmarked	1	palpalis	NA	10	Adama
03/09/2021	Laboratory	Replica 1	24/08/2021	03/09/2021	240	GPGR1R1NC8J10	0309GPGR1NCJ10G8	unirradiated_unmarked	2	palpalis	NA	10	Adama
03/09/2021	Laboratory	Replica 1	24/08/2021	03/09/2021	241	GPGR1R1NC9J10	0309GPGR1NCJ10G9	unirradiated_unmarked	1	palpalis	NA	10	Adama
03/09/2021	Laboratory	Replica 1	24/08/2021	03/09/2021	242	GPGR1R1NC9J10	0309GPGR1NCJ10G9	unirradiated_unmarked	2	palpalis	NA	10	Adama
03/09/2021	Laboratory	Replica 1	24/08/2021	03/09/2021	243	GPGR1R1NC10J10	0309GPGR1NCJ10G10	unirradiated_unmarked	1	palpalis	NA	10	Adama
03/09/2021	Laboratory	Replica 1	24/08/2021	03/09/2021	244	GPGR1R1NC10J10	0309GPGR1NCJ10G10	unirradiated_unmarked	2	palpalis	NA	10	Adama
03/09/2021	Laboratory	Replica 1	24/08/2021	03/09/2021	245	GPGR1R1NC11J10	0309GPGR1NCJ10G11	unirradiated_unmarked	1	palpalis	NA	10	Adama
03/09/2021	Laboratory	Replica 1	24/08/2021	03/09/2021	246	GPGR1R1NC11J10	0309GPGR1NCJ10G11	unirradiated_unmarked	2	palpalis	NA	10	Adama
03/09/2021	Laboratory	Replica 1	24/08/2021	03/09/2021	247	GPGR1R1NC12J10	0309GPGR1NCJ10G12	unirradiated_unmarked	1	palpalis	NA	10	Adama
03/09/2021	Laboratory	Replica 1	24/08/2021	03/09/2021	248	GPGR1R1NC12J10	0309GPGR1NCJ10G12	unirradiated_unmarked	2	palpalis	NA	10	Adama
03/09/2021	Laboratory	Replica 1	24/08/2021	03/09/2021	249	GPGR1R1NC13J10	0309GPGR1NCJ10G13	unirradiated_unmarked	1	palpalis	NA	10	Adama
03/09/2021	Laboratory	Replica 1	24/08/2021	03/09/2021	250	GPGR1R1NC13J10	0309GPGR1NCJ10G13	unirradiated_unmarked	2	palpalis	NA	10	Adama
03/09/2021	Laboratory	Replica 1	24/08/2021	03/09/2021	251	GPGR1R1NC14J10	0309GPGR1NCJ10G14	unirradiated_unmarked	1	palpalis	NA	10	Adama
03/09/2021	Laboratory	Replica 1	24/08/2021	03/09/2021	252	GPGR1R1NC14J10	0309GPGR1NCJ10G14	unirradiated_unmarked	2	palpalis	NA	10	Adama
03/09/2021	Laboratory	Replica 1	24/08/2021	03/09/2021	253	GPGR1R1NC15J10	0309GPGR1NCJ10G15	unirradiated_unmarked	1	palpalis	NA	10	Adama
03/09/2021	Laboratory	Replica 1	24/08/2021	03/09/2021	254	GPGR1R1NC15J10	0309GPGR1NCJ10G15	unirradiated_unmarked	2	palpalis	NA	10	Adama
03/09/2021	Laboratory	Replica 1	24/08/2021	03/09/2021	255	GPGR1R1NC16J10	0309GPGR1NCJ10G16	unirradiated_unmarked	1	palpalis	NA	10	Adama
03/09/2021	Laboratory	Replica 1	24/08/2021	03/09/2021	256	GPGR1R1NC16J10	0309GPGR1NCJ10G16	unirradiated_unmarked	2	palpalis	NA	10	Adama
03/09/2021	Laboratory	Replica 1	24/08/2021	03/09/2021	257	GPGR1R1NC17J10	0309GPGR1NCJ10G17	unirradiated_unmarked	1	palpalis	NA	10	Adama
03/09/2021	Laboratory	Replica 1	24/08/2021	03/09/2021	258	GPGR1R1NC17J10	0309GPGR1NCJ10G17	unirradiated_unmarked	2	palpalis	NA	10	Adama
03/09/2021	Laboratory	Replica 1	24/08/2021	03/09/2021	259	GPGR1R1NC18J10	0309GPGR1NCJ10G18	unirradiated_unmarked	1	palpalis	NA	10	Adama
03/09/2021	Laboratory	Replica 1	24/08/2021	03/09/2021	260	GPGR1R1NC18J10	0309GPGR1NCJ10G18	unirradiated_unmarked	2	palpalis	NA	10	Adama
03/09/2021	Laboratory	Replica 1	24/08/2021	03/09/2021	261	GPGR1R1NC19J10	0309GPGR1NCJ10G19	unirradiated_unmarked	1	palpalis	NA	10	Adama
03/09/2021	Laboratory	Replica 1	24/08/2021	03/09/2021	262	GPGR1R1NC19J10	0309GPGR1NCJ10G19	unirradiated_unmarked	2	palpalis	NA	10	Adama
03/09/2021	Laboratory	Replica 1	24/08/2021	03/09/2021	263	GPGR1R1NC20J10	0309GPGR1NCJ10G20	unirradiated_unmarked	1	palpalis	NA	10	Adama
03/09/2021	Laboratory	Replica 1	24/08/2021	03/09/2021	264	GPGR1R1NC20J10	0309GPGR1NCJ10G20	unirradiated_unmarked	2	palpalis	NA	10	Adama
03/09/2021	Laboratory	Replica 1	24/08/2021	03/09/2021	265	GPGR1R1NC21J10	0309GPGR1NCJ10G21	unirradiated_unmarked	1	palpalis	NA	10	Adama
03/09/2021	Laboratory	Replica 1	24/08/2021	03/09/2021	266	GPGR1R1NC21J10	0309GPGR1NCJ10G21	unirradiated_unmarked	2	palpalis	NA	10	Adama
03/09/2021	Laboratory	Replica 1	24/08/2021	03/09/2021	267	GPGR1R1NC22J10	0309GPGR1NCJ10G22	unirradiated_unmarked	1	palpalis	NA	10	Adama
03/09/2021	Laboratory	Replica 1	24/08/2021	03/09/2021	268	GPGR1R1NC22J10	0309GPGR1NCJ10G22	unirradiated_unmarked	2	palpalis	NA	10	Adama
03/09/2021	Laboratory	Replica 1	24/08/2021	03/09/2021	269	GPGR1R1NC23J10	0309GPGR1NCJ10G23	unirradiated_unmarked	1	palpalis	NA	10	Adama
03/09/2021	Laboratory	Replica 1	24/08/2021	03/09/2021	270	GPGR1R1NC23J10	0309GPGR1NCJ10G23	unirradiated_unmarked	2	palpalis	NA	10	Adama
03/09/2021	Laboratory	Replica 1	24/08/2021	03/09/2021	271	GPGR1C1J10	0309GPGR1CJ10G1	irradiated-marked	1	palpalis	NA	10	Adama
03/09/2021	Laboratory	Replica 1	24/08/2021	03/09/2021	272	GPGR1C1J10	0309GPGR1CJ10G1	irradiated-marked	2	palpalis	NA	10	Adama
03/09/2021	Laboratory	Replica 1	24/08/2021	03/09/2021	273	GPGR1C2J10	0309GPGR1CJ10G2	irradiated-marked	1	palpalis	NA	10	Adama
03/09/2021	Laboratory	Replica 1	24/08/2021	03/09/2021	274	GPGR1C2J10	0309GPGR1CJ10G2	irradiated-marked	2	palpalis	NA	10	Adama
03/09/2021	Laboratory	Replica 1	24/08/2021	03/09/2021	275	GPGR1C3J10	0309GPGR1CJ10G3	irradiated-marked	1	palpalis	NA	10	Adama
03/09/2021	Laboratory	Replica 1	24/08/2021	03/09/2021	276	GPGR1C3J10	0309GPGR1CJ10G3	irradiated-marked	2	palpalis	NA	10	Adama
03/09/2021	Laboratory	Replica 1	24/08/2021	03/09/2021	277	GPGR1C4J10	0309GPGR1CJ10G4	irradiated-marked	1	palpalis	NA	10	Adama
03/09/2021	Laboratory	Replica 1	24/08/2021	03/09/2021	278	GPGR1C4J10	0309GPGR1CJ10G4	irradiated-marked	2	palpalis	NA	10	Adama
03/09/2021	Laboratory	Replica 1	24/08/2021	03/09/2021	279	GPGR1C5J10	0309GPGR1CJ10G5	irradiated-marked	1	palpalis	NA	10	Adama
03/09/2021	Laboratory	Replica 1	24/08/2021	03/09/2021	280	GPGR1C5J10	0309GPGR1CJ10G5	irradiated-marked	2	palpalis	NA	10	Adama
03/09/2021	Laboratory	Replica 1	24/08/2021	03/09/2021	281	GPGR1C6J10	0309GPGR1CJ10G6	irradiated-marked	1	palpalis	NA	10	Adama
03/09/2021	Laboratory	Replica 1	24/08/2021	03/09/2021	282	GPGR1C6J10	0309GPGR1CJ10G6	irradiated-marked	2	palpalis	NA	10	Adama
03/09/2021	Laboratory	Replica 1	24/08/2021	03/09/2021	283	GPGR1C7J10	0309GPGR1CJ10G7	irradiated-marked	1	palpalis	NA	10	Adama
03/09/2021	Laboratory	Replica 1	24/08/2021	03/09/2021	284	GPGR1C7J10	0309GPGR1CJ10G7	irradiated-marked	2	palpalis	NA	10	Adama
03/09/2021	Laboratory	Replica 1	24/08/2021	03/09/2021	285	GPGR1C8J10	0309GPGR1CJ10G8	irradiated-marked	1	palpalis	NA	10	Adama
03/09/2021	Laboratory	Replica 1	24/08/2021	03/09/2021	286	GPGR1C8J10	0309GPGR1CJ10G8	irradiated-marked	2	palpalis	NA	10	Adama
03/09/2021	Laboratory	Replica 1	24/08/2021	03/09/2021	287	GPGR1C9J10	0309GPGR1CJ10G9	irradiated-marked	1	palpalis	NA	10	Adama
03/09/2021	Laboratory	Replica 1	24/08/2021	03/09/2021	288	GPGR1C9J10	0309GPGR1CJ10G9	irradiated-marked	2	palpalis	NA	10	Adama
03/09/2021	Laboratory	Replica 1	24/08/2021	03/09/2021	289	GPGR1C10J10	0309GPGR1CJ10G10	irradiated-marked	1	palpalis	NA	10	Adama
03/09/2021	Laboratory	Replica 1	24/08/2021	03/09/2021	290	GPGR1C10J10	0309GPGR1CJ10G10	irradiated-marked	2	palpalis	NA	10	Adama
03/09/2021	Laboratory	Replica 1	24/08/2021	03/09/2021	291	GPGR1C11J10	0309GPGR1CJ10G11	irradiated-marked	1	palpalis	NA	10	Adama
03/09/2021	Laboratory	Replica 1	24/08/2021	03/09/2021	292	GPGR1C11J10	0309GPGR1CJ10G11	irradiated-marked	2	palpalis	NA	10	Adama
03/09/2021	Laboratory	Replica 1	24/08/2021	03/09/2021	293	GPGR1C12J10	0309GPGR1CJ10G12	irradiated-marked	1	palpalis	NA	10	Adama
03/09/2021	Laboratory	Replica 1	24/08/2021	03/09/2021	294	GPGR1C12J10	0309GPGR1CJ10G12	irradiated-marked	2	palpalis	NA	10	Adama
03/09/2021	Laboratory	Replica 1	24/08/2021	03/09/2021	295	GPGR1C13J10	0309GPGR1CJ10G13	irradiated-marked	1	palpalis	NA	10	Adama
03/09/2021	Laboratory	Replica 1	24/08/2021	03/09/2021	296	GPGR1C13J10	0309GPGR1CJ10G13	irradiated-marked	2	palpalis	NA	10	Adama
03/09/2021	Laboratory	Replica 1	24/08/2021	03/09/2021	297	GPGR1C14J10	0309GPGR1CJ10G14	irradiated-marked	1	palpalis	NA	10	Adama
03/09/2021	Laboratory	Replica 1	24/08/2021	03/09/2021	298	GPGR1C14J10	0309GPGR1CJ10G14	irradiated-marked	2	palpalis	NA	10	Adama
03/09/2021	Laboratory	Replica 1	24/08/2021	03/09/2021	299	GPGR1C15J10	0309GPGR1CJ10G15	irradiated-marked	1	palpalis	NA	10	Adama
03/09/2021	Laboratory	Replica 1	24/08/2021	03/09/2021	300	GPGR1C15J10	0309GPGR1CJ10G15	irradiated-marked	2	palpalis	NA	10	Adama
03/09/2021	Laboratory	Replica 1	24/08/2021	03/09/2021	301	GPGR1C16J10	0309GPGR1CJ10G16	irradiated-marked	1	palpalis	NA	10	Adama
03/09/2021	Laboratory	Replica 1	24/08/2021	03/09/2021	302	GPGR1C16J10	0309GPGR1CJ10G16	irradiated-marked	2	palpalis	NA	10	Adama
03/09/2021	Laboratory	Replica 2	03/09/2021	03/09/2021	303	GPGR2NC1J0	0309GPGR2NCJ0G1	unirradiated_unmarked	1	palpalis	NA	0	Adama
03/09/2021	Laboratory	Replica 2	03/09/2021	03/09/2021	304	GPGR2NC1J0	0309GPGR2NCJ0G1	unirradiated_unmarked	2	palpalis	NA	0	Adama
03/09/2021	Laboratory	Replica 2	03/09/2021	03/09/2021	305	GPGR2NC2J0	0309GPGR2NCJ0G2	unirradiated_unmarked	1	palpalis	NA	0	Adama
03/09/2021	Laboratory	Replica 2	03/09/2021	03/09/2021	306	GPGR2NC2J0	0309GPGR2NCJ0G2	unirradiated_unmarked	2	palpalis	NA	0	Adama
03/09/2021	Laboratory	Replica 2	03/09/2021	03/09/2021	307	GPGR2NC3J0	0309GPGR2NCJ0G3	unirradiated_unmarked	1	palpalis	NA	0	Adama
03/09/2021	Laboratory	Replica 2	03/09/2021	03/09/2021	308	GPGR2NC3J0	0309GPGR2NCJ0G3	unirradiated_unmarked	2	palpalis	NA	0	Adama
03/09/2021	Laboratory	Replica 2	03/09/2021	03/09/2021	309	GPGR2NC4J0	0309GPGR2NCJ0G4	unirradiated_unmarked	1	palpalis	NA	0	Adama
03/09/2021	Laboratory	Replica 2	03/09/2021	03/09/2021	310	GPGR2NC4J0	0309GPGR2NCJ0G4	unirradiated_unmarked	2	palpalis	NA	0	Adama
03/09/2021	Laboratory	Replica 2	03/09/2021	03/09/2021	311	GPGR2NC5J0	0309GPGR2NCJ0G5	unirradiated_unmarked	1	palpalis	NA	0	Adama
03/09/2021	Laboratory	Replica 2	03/09/2021	03/09/2021	312	GPGR2NC5J0	0309GPGR2NCJ0G5	unirradiated_unmarked	2	palpalis	NA	0	Adama
03/09/2021	Laboratory	Replica 2	03/09/2021	03/09/2021	313	GPGR2NC6J0	0309GPGR2NCJ0G6	unirradiated_unmarked	1	palpalis	NA	0	Adama
03/09/2021	Laboratory	Replica 2	03/09/2021	03/09/2021	314	GPGR2NC6J0	0309GPGR2NCJ0G6	unirradiated_unmarked	2	palpalis	NA	0	Adama
03/09/2021	Laboratory	Replica 2	03/09/2021	03/09/2021	315	GPGR2NC7J0	0309GPGR2NCJ0G7	unirradiated_unmarked	1	palpalis	NA	0	Adama
03/09/2021	Laboratory	Replica 2	03/09/2021	03/09/2021	316	GPGR2NC7J0	0309GPGR2NCJ0G7	unirradiated_unmarked	2	palpalis	NA	0	Adama
03/09/2021	Laboratory	Replica 2	03/09/2021	03/09/2021	317	GPGR2NC8J0	0309GPGR2NCJ0G8	unirradiated_unmarked	1	palpalis	NA	0	Adama
03/09/2021	Laboratory	Replica 2	03/09/2021	03/09/2021	318	GPGR2NC8J0	0309GPGR2NCJ0G8	unirradiated_unmarked	2	palpalis	NA	0	Adama
03/09/2021	Laboratory	Replica 2	03/09/2021	03/09/2021	319	GPGR2NC9J0	0309GPGR2NCJ0G9	unirradiated_unmarked	1	palpalis	NA	0	Adama
03/09/2021	Laboratory	Replica 2	03/09/2021	03/09/2021	320	GPGR2NC9J0	0309GPGR2NCJ0G9	unirradiated_unmarked	2	palpalis	NA	0	Adama
03/09/2021	Laboratory	Replica 2	03/09/2021	03/09/2021	321	GPGR2NC10J0	0309GPGR2NCJ0G10	unirradiated_unmarked	1	palpalis	NA	0	Adama
03/09/2021	Laboratory	Replica 2	03/09/2021	03/09/2021	322	GPGR2NC10J0	0309GPGR2NCJ0G10	unirradiated_unmarked	2	palpalis	NA	0	Adama
03/09/2021	Laboratory	Replica 2	03/09/2021	03/09/2021	323	GPGR2NC11J0	0309GPGR2NCJ0G11	unirradiated_unmarked	1	palpalis	NA	0	Adama
03/09/2021	Laboratory	Replica 2	03/09/2021	03/09/2021	324	GPGR2NC11J0	0309GPGR2NCJ0G11	unirradiated_unmarked	2	palpalis	NA	0	Adama
03/09/2021	Laboratory	Replica 2	03/09/2021	03/09/2021	325	GPGR2NC12J0	0309GPGR2NCJ0G12	unirradiated_unmarked	1	palpalis	NA	0	Adama
03/09/2021	Laboratory	Replica 2	03/09/2021	03/09/2021	326	GPGR2NC12J0	0309GPGR2NCJ0G12	unirradiated_unmarked	2	palpalis	NA	0	Adama
03/09/2021	Laboratory	Replica 2	03/09/2021	03/09/2021	327	GPGR2NC13J0	0309GPGR2NCJ0G13	unirradiated_unmarked	1	palpalis	NA	0	Adama
03/09/2021	Laboratory	Replica 2	03/09/2021	03/09/2021	328	GPGR2NC13J0	0309GPGR2NCJ0G13	unirradiated_unmarked	2	palpalis	NA	0	Adama
03/09/2021	Laboratory	Replica 2	03/09/2021	03/09/2021	329	GPGR2NC14J0	0309GPGR2NCJ0G14	unirradiated_unmarked	1	palpalis	NA	0	Adama
03/09/2021	Laboratory	Replica 2	03/09/2021	03/09/2021	330	GPGR2NC14J0	0309GPGR2NCJ0G14	unirradiated_unmarked	2	palpalis	NA	0	Adama
03/09/2021	Laboratory	Replica 2	03/09/2021	03/09/2021	331	GPGR2NC15J0	0309GPGR2NCJ0G15	unirradiated_unmarked	1	palpalis	NA	0	Adama
03/09/2021	Laboratory	Replica 2	03/09/2021	03/09/2021	332	GPGR2NC15J0	0309GPGR2NCJ0G15	unirradiated_unmarked	2	palpalis	NA	0	Adama
03/09/2021	Laboratory	Replica 2	03/09/2021	03/09/2021	333	GPGR2NC16J0	0309GPGR2NCJ0G16	unirradiated_unmarked	1	palpalis	NA	0	Adama
03/09/2021	Laboratory	Replica 2	03/09/2021	03/09/2021	334	GPGR2NC16J0	0309GPGR2NCJ0G16	unirradiated_unmarked	2	palpalis	NA	0	Adama
03/09/2021	Laboratory	Replica 2	03/09/2021	03/09/2021	335	GPGR2NC17J0	0309GPGR2NCJ0G17	unirradiated_unmarked	1	palpalis	NA	0	Adama
03/09/2021	Laboratory	Replica 2	03/09/2021	03/09/2021	336	GPGR2NC17J0	0309GPGR2NCJ0G17	unirradiated_unmarked	2	palpalis	NA	0	Adama
03/09/2021	Laboratory	Replica 2	03/09/2021	03/09/2021	337	GPGR2NC18J0	0309GPGR2NCJ0G18	unirradiated_unmarked	1	palpalis	NA	0	Adama
03/09/2021	Laboratory	Replica 2	03/09/2021	03/09/2021	338	GPGR2NC18J0	0309GPGR2NCJ0G18	unirradiated_unmarked	2	palpalis	NA	0	Adama
03/09/2021	Laboratory	Replica 2	03/09/2021	03/09/2021	339	GPGR2NC19J0	0309GPGR2NCJ0G19	unirradiated_unmarked	1	palpalis	NA	0	Adama
03/09/2021	Laboratory	Replica 2	03/09/2021	03/09/2021	340	GPGR2NC19J0	0309GPGR2NCJ0G19	unirradiated_unmarked	2	palpalis	NA	0	Adama
03/09/2021	Laboratory	Replica 2	03/09/2021	03/09/2021	341	GPGR2NC20J0	0309GPGR2NCJ0G20	unirradiated_unmarked	1	palpalis	NA	0	Adama
03/09/2021	Laboratory	Replica 2	03/09/2021	03/09/2021	342	GPGR2NC20J0	0309GPGR2NCJ0G20	unirradiated_unmarked	2	palpalis	NA	0	Adama
03/09/2021	Laboratory	Replica 2	03/09/2021	03/09/2021	343	GPGR2NC21J0	0309GPGR2NCJ0G21	unirradiated_unmarked	1	palpalis	NA	0	Adama
03/09/2021	Laboratory	Replica 2	03/09/2021	03/09/2021	344	GPGR2NC21J0	0309GPGR2NCJ0G21	unirradiated_unmarked	2	palpalis	NA	0	Adama
03/09/2021	Laboratory	Replica 2	03/09/2021	03/09/2021	345	GPGR2NC22J0	0309GPGR2NCJ0G22	unirradiated_unmarked	1	palpalis	NA	0	Adama
03/09/2021	Laboratory	Replica 2	03/09/2021	03/09/2021	346	GPGR2NC22J0	0309GPGR2NCJ0G22	unirradiated_unmarked	2	palpalis	NA	0	Adama
03/09/2021	Laboratory	Replica 2	03/09/2021	03/09/2021	347	GPGR2NC23J0	0309GPGR2NCJ0G23	unirradiated_unmarked	1	palpalis	NA	0	Adama
03/09/2021	Laboratory	Replica 2	03/09/2021	03/09/2021	348	GPGR2NC23J0	0309GPGR2NCJ0G23	unirradiated_unmarked	2	palpalis	NA	0	Adama
03/09/2021	Laboratory	Replica 2	03/09/2021	03/09/2021	349	GPGR2NC24J0	0309GPGR2NCJ0G24	unirradiated_unmarked	1	palpalis	NA	0	Adama
03/09/2021	Laboratory	Replica 2	03/09/2021	03/09/2021	350	GPGR2NC24J0	0309GPGR2NCJ0G24	unirradiated_unmarked	2	palpalis	NA	0	Adama
03/09/2021	Laboratory	Replica 2	03/09/2021	03/09/2021	351	GPGR2NC25J0	0309GPGR2NCJ0G25	unirradiated_unmarked	1	palpalis	NA	0	Adama
03/09/2021	Laboratory	Replica 2	03/09/2021	03/09/2021	352	GPGR2NC25J0	0309GPGR2NCJ0G25	unirradiated_unmarked	2	palpalis	NA	0	Adama
03/09/2021	Laboratory	Replica 2	03/09/2021	03/09/2021	353	GPGR2C1J0	0309GPGR2CJ0G1	irradiated-marked	1	palpalis	NA	0	Adama
03/09/2021	Laboratory	Replica 2	03/09/2021	03/09/2021	354	GPGR2C1J0	0309GPGR2CJ0G1	irradiated-marked	2	palpalis	NA	0	Adama
03/09/2021	Laboratory	Replica 2	03/09/2021	03/09/2021	355	GPGR2C2J0	0309GPGR2CJ0G2	irradiated-marked	1	palpalis	NA	0	Adama
03/09/2021	Laboratory	Replica 2	03/09/2021	03/09/2021	356	GPGR2C2J0	0309GPGR2CJ0G2	irradiated-marked	2	palpalis	NA	0	Adama
03/09/2021	Laboratory	Replica 2	03/09/2021	03/09/2021	357	GPGR2C3J0	0309GPGR2CJ0G3	irradiated-marked	1	palpalis	NA	0	Adama
03/09/2021	Laboratory	Replica 2	03/09/2021	03/09/2021	358	GPGR2C3J0	0309GPGR2CJ0G3	irradiated-marked	2	palpalis	NA	0	Adama
03/09/2021	Laboratory	Replica 2	03/09/2021	03/09/2021	359	GPGR2C4J0	0309GPGR2CJ0G4	irradiated-marked	1	palpalis	NA	0	Adama
03/09/2021	Laboratory	Replica 2	03/09/2021	03/09/2021	360	GPGR2C4J0	0309GPGR2CJ0G4	irradiated-marked	2	palpalis	NA	0	Adama
03/09/2021	Laboratory	Replica 2	03/09/2021	03/09/2021	361	GPGR2C5J0	0309GPGR2CJ0G5	irradiated-marked	1	palpalis	NA	0	Adama
03/09/2021	Laboratory	Replica 2	03/09/2021	03/09/2021	362	GPGR2C5J0	0309GPGR2CJ0G5	irradiated-marked	2	palpalis	NA	0	Adama
03/09/2021	Laboratory	Replica 2	03/09/2021	03/09/2021	363	GPGR2C6J0	0309GPGR2CJ0G6	irradiated-marked	1	palpalis	NA	0	Adama
03/09/2021	Laboratory	Replica 2	03/09/2021	03/09/2021	364	GPGR2C6J0	0309GPGR2CJ0G6	irradiated-marked	2	palpalis	NA	0	Adama
03/09/2021	Laboratory	Replica 2	03/09/2021	03/09/2021	365	GPGR2C7J0	0309GPGR2CJ0G7	irradiated-marked	1	palpalis	NA	0	Adama
03/09/2021	Laboratory	Replica 2	03/09/2021	03/09/2021	366	GPGR2C7J0	0309GPGR2CJ0G7	irradiated-marked	2	palpalis	NA	0	Adama
03/09/2021	Laboratory	Replica 2	03/09/2021	03/09/2021	367	GPGR2C8J0	0309GPGR2CJ0G8	irradiated-marked	1	palpalis	NA	0	Adama
03/09/2021	Laboratory	Replica 2	03/09/2021	03/09/2021	368	GPGR2C8J0	0309GPGR2CJ0G8	irradiated-marked	2	palpalis	NA	0	Adama
03/09/2021	Laboratory	Replica 2	03/09/2021	03/09/2021	369	GPGR2C9J0	0309GPGR2CJ0G9	irradiated-marked	1	palpalis	NA	0	Adama
03/09/2021	Laboratory	Replica 2	03/09/2021	03/09/2021	370	GPGR2C9J0	0309GPGR2CJ0G9	irradiated-marked	2	palpalis	NA	0	Adama
03/09/2021	Laboratory	Replica 2	03/09/2021	03/09/2021	371	GPGR2C10J0	0309GPGR2CJ0G10	irradiated-marked	1	palpalis	NA	0	Adama
03/09/2021	Laboratory	Replica 2	03/09/2021	03/09/2021	372	GPGR2C10J0	0309GPGR2CJ0G10	irradiated-marked	2	palpalis	NA	0	Adama
03/09/2021	Laboratory	Replica 2	03/09/2021	03/09/2021	373	GPGR2C11J0	0309GPGR2CJ0G11	irradiated-marked	1	palpalis	NA	0	Adama
03/09/2021	Laboratory	Replica 2	03/09/2021	03/09/2021	374	GPGR2C11J0	0309GPGR2CJ0G11	irradiated-marked	2	palpalis	NA	0	Adama
03/09/2021	Laboratory	Replica 2	03/09/2021	03/09/2021	375	GPGR2C12J0	0309GPGR2CJ0G12	irradiated-marked	1	palpalis	NA	0	Adama
03/09/2021	Laboratory	Replica 2	03/09/2021	03/09/2021	376	GPGR2C12J0	0309GPGR2CJ0G12	irradiated-marked	2	palpalis	NA	0	Adama
03/09/2021	Laboratory	Replica 2	03/09/2021	03/09/2021	377	GPGR2C13J0	0309GPGR2CJ0G13	irradiated-marked	1	palpalis	NA	0	Adama
03/09/2021	Laboratory	Replica 2	03/09/2021	03/09/2021	378	GPGR2C13J0	0309GPGR2CJ0G13	irradiated-marked	2	palpalis	NA	0	Adama
03/09/2021	Laboratory	Replica 2	03/09/2021	03/09/2021	379	GPGR2C14J0	0309GPGR2CJ0G14	irradiated-marked	1	palpalis	NA	0	Adama
03/09/2021	Laboratory	Replica 2	03/09/2021	03/09/2021	380	GPGR2C14J0	0309GPGR2CJ0G14	irradiated-marked	2	palpalis	NA	0	Adama
03/09/2021	Laboratory	Replica 2	03/09/2021	03/09/2021	381	GPGR2C15J0	0309GPGR2CJ0G15	irradiated-marked	1	palpalis	NA	0	Adama
03/09/2021	Laboratory	Replica 2	03/09/2021	03/09/2021	382	GPGR2C15J0	0309GPGR2CJ0G15	irradiated-marked	2	palpalis	NA	0	Adama
03/09/2021	Laboratory	Replica 2	03/09/2021	03/09/2021	383	GPGR2C16J0	0309GPGR2CJ0G16	irradiated-marked	1	palpalis	NA	0	Adama
03/09/2021	Laboratory	Replica 2	03/09/2021	03/09/2021	384	GPGR2C16J0	0309GPGR2CJ0G16	irradiated-marked	2	palpalis	NA	0	Adama
03/09/2021	Laboratory	Replica 2	03/09/2021	03/09/2021	385	GPGR2C17J0	0309GPGR2CJ0G17	irradiated-marked	1	palpalis	NA	0	Adama
03/09/2021	Laboratory	Replica 2	03/09/2021	03/09/2021	386	GPGR2C17J0	0309GPGR2CJ0G17	irradiated-marked	2	palpalis	NA	0	Adama
03/09/2021	Laboratory	Replica 2	03/09/2021	03/09/2021	387	GPGR2C18J0	0309GPGR2CJ0G18	irradiated-marked	1	palpalis	NA	0	Adama
03/09/2021	Laboratory	Replica 2	03/09/2021	03/09/2021	388	GPGR2C18J0	0309GPGR2CJ0G18	irradiated-marked	2	palpalis	NA	0	Adama
03/09/2021	Laboratory	Replica 2	03/09/2021	03/09/2021	389	GPGR2C19J0	0309GPGR2CJ0G19	irradiated-marked	1	palpalis	NA	0	Adama
03/09/2021	Laboratory	Replica 2	03/09/2021	03/09/2021	390	GPGR2C19J0	0309GPGR2CJ0G19	irradiated-marked	2	palpalis	NA	0	Adama
03/09/2021	Laboratory	Replica 2	03/09/2021	03/09/2021	391	GPGR2C20J0	0309GPGR2CJ0G20	irradiated-marked	1	palpalis	NA	0	Adama
03/09/2021	Laboratory	Replica 2	03/09/2021	03/09/2021	392	GPGR2C20J0	0309GPGR2CJ0G20	irradiated-marked	2	palpalis	NA	0	Adama
03/09/2021	Laboratory	Replica 2	03/09/2021	03/09/2021	393	GPGR2C21J0	0309GPGR2CJ0G21	irradiated-marked	1	palpalis	NA	0	Adama
03/09/2021	Laboratory	Replica 2	03/09/2021	03/09/2021	394	GPGR2C21J0	0309GPGR2CJ0G21	irradiated-marked	2	palpalis	NA	0	Adama
03/09/2021	Laboratory	Replica 2	03/09/2021	03/09/2021	395	GPGR2C22J0	0309GPGR2CJ0G22	irradiated-marked	1	palpalis	NA	0	Adama
03/09/2021	Laboratory	Replica 2	03/09/2021	03/09/2021	396	GPGR2C22J0	0309GPGR2CJ0G22	irradiated-marked	2	palpalis	NA	0	Adama
03/09/2021	Laboratory	Replica 2	03/09/2021	03/09/2021	397	GPGR2C23J0	0309GPGR2CJ0G23	irradiated-marked	1	palpalis	NA	0	Adama
03/09/2021	Laboratory	Replica 2	03/09/2021	03/09/2021	398	GPGR2C23J0	0309GPGR2CJ0G23	irradiated-marked	2	palpalis	NA	0	Adama
03/09/2021	Laboratory	Replica 2	03/09/2021	03/09/2021	399	GPGR2C24J0	0309GPGR2CJ0G24	irradiated-marked	1	palpalis	NA	0	Adama
03/09/2021	Laboratory	Replica 2	03/09/2021	03/09/2021	400	GPGR2C24J0	0309GPGR2CJ0G24	irradiated-marked	2	palpalis	NA	0	Adama
03/09/2021	Laboratory	Replica 2	03/09/2021	03/09/2021	401	GPGR2C25J0	0309GPGR2CJ0G25	irradiated-marked	1	palpalis	NA	0	Adama
03/09/2021	Laboratory	Replica 2	03/09/2021	03/09/2021	402	GPGR2C25J0	0309GPGR2CJ0G25	irradiated-marked	2	palpalis	NA	0	Adama
05/09/2021	Laboratory	NA	NA	05/09/2021	403	NA	NA	NA	NA	NA	NA	NA	Adama	empty scan
05/09/2021	Laboratory	NA	NA	05/09/2021	404	NA	NA	NA	NA	NA	NA	NA	Adama	empty scan
05/09/2021	Laboratory	Replica 1	31/08/2021	05/09/2021	405	Mors1J5	0509MorsJ5G1	unirradiated_unmarked	1	morsitans	NA	5	Adama
05/09/2021	Laboratory	Replica 1	31/08/2021	05/09/2021	406	Mors1J5	0509MorsJ5G1	unirradiated_unmarked	2	morsitans	NA	5	Adama
05/09/2021	Laboratory	Replica 1	31/08/2021	05/09/2021	407	Mors2J5	0509MorsJ5G2	unirradiated_unmarked	1	morsitans	NA	5	Adama
05/09/2021	Laboratory	Replica 1	31/08/2021	05/09/2021	408	Mors2J5	0509MorsJ5G2	unirradiated_unmarked	2	morsitans	NA	5	Adama
05/09/2021	Laboratory	Replica 1	31/08/2021	05/09/2021	409	Mors3J5	0509MorsJ5G3	unirradiated_unmarked	1	morsitans	NA	5	Adama
05/09/2021	Laboratory	Replica 1	31/08/2021	05/09/2021	410	Mors3J5	0509MorsJ5G3	unirradiated_unmarked	2	morsitans	NA	5	Adama
05/09/2021	Laboratory	Replica 1	31/08/2021	05/09/2021	411	Mors4J5	0509MorsJ5G4	unirradiated_unmarked	1	morsitans	NA	5	Adama
05/09/2021	Laboratory	Replica 1	31/08/2021	05/09/2021	412	Mors4J5	0509MorsJ5G4	unirradiated_unmarked	2	morsitans	NA	5	Adama
05/09/2021	Laboratory	Replica 1	31/08/2021	05/09/2021	413	Mors5J5	0509MorsJ5G5	unirradiated_unmarked	1	morsitans	NA	5	Adama
05/09/2021	Laboratory	Replica 1	31/08/2021	05/09/2021	414	Mors5J5	0509MorsJ5G5	unirradiated_unmarked	2	morsitans	NA	5	Adama
05/09/2021	Laboratory	Replica 1	31/08/2021	05/09/2021	415	Mors6J5	0509MorsJ5G6	unirradiated_unmarked	1	morsitans	NA	5	Adama
05/09/2021	Laboratory	Replica 1	31/08/2021	05/09/2021	416	Mors6J5	0509MorsJ5G6	unirradiated_unmarked	2	morsitans	NA	5	Adama
05/09/2021	Laboratory	Replica 1	31/08/2021	05/09/2021	417	Mors7J5	0509MorsJ5G7	unirradiated_unmarked	1	morsitans	NA	5	Adama
05/09/2021	Laboratory	Replica 1	31/08/2021	05/09/2021	418	Mors7J5	0509MorsJ5G7	unirradiated_unmarked	2	morsitans	NA	5	Adama
05/09/2021	Laboratory	Replica 1	31/08/2021	05/09/2021	419	Mors8J5	0509MorsJ5G8	unirradiated_unmarked	1	morsitans	NA	5	Adama
05/09/2021	Laboratory	Replica 1	31/08/2021	05/09/2021	420	Mors8J5	0509MorsJ5G8	unirradiated_unmarked	2	morsitans	NA	5	Adama
05/09/2021	Laboratory	Replica 1	31/08/2021	05/09/2021	421	Mors9J5	0509MorsJ5G9	unirradiated_unmarked	1	morsitans	NA	5	Adama
05/09/2021	Laboratory	Replica 1	31/08/2021	05/09/2021	422	Mors9J5	0509MorsJ5G9	unirradiated_unmarked	2	morsitans	NA	5	Adama
05/09/2021	Laboratory	Replica 1	31/08/2021	05/09/2021	423	Mors10J5	0509MorsJ5G10	unirradiated_unmarked	1	morsitans	NA	5	Adama
05/09/2021	Laboratory	Replica 1	31/08/2021	05/09/2021	424	Mors10J5	0509MorsJ5G10	unirradiated_unmarked	2	morsitans	NA	5	Adama
05/09/2021	Laboratory	Replica 1	31/08/2021	05/09/2021	425	Mors11J5	0509MorsJ5G11	unirradiated_unmarked	1	morsitans	NA	5	Adama
05/09/2021	Laboratory	Replica 1	31/08/2021	05/09/2021	426	Mors11J5	0509MorsJ5G11	unirradiated_unmarked	2	morsitans	NA	5	Adama
05/09/2021	Laboratory	Replica 1	31/08/2021	05/09/2021	427	Mors12J5	0509MorsJ5G12	unirradiated_unmarked	1	morsitans	NA	5	Adama
05/09/2021	Laboratory	Replica 1	31/08/2021	05/09/2021	428	Mors12J5	0509MorsJ5G12	unirradiated_unmarked	2	morsitans	NA	5	Adama
05/09/2021	Laboratory	Replica 1	31/08/2021	05/09/2021	429	Mors13J5	0509MorsJ5G13	unirradiated_unmarked	1	morsitans	NA	5	Adama
05/09/2021	Laboratory	Replica 1	31/08/2021	05/09/2021	430	Mors13J5	0509MorsJ5G13	unirradiated_unmarked	2	morsitans	NA	5	Adama
05/09/2021	Laboratory	Replica 1	31/08/2021	05/09/2021	431	Mors14J5	0509MorsJ5G14	unirradiated_unmarked	1	morsitans	NA	5	Adama
05/09/2021	Laboratory	Replica 1	31/08/2021	05/09/2021	432	Mors14J5	0509MorsJ5G14	unirradiated_unmarked	2	morsitans	NA	5	Adama
05/09/2021	Laboratory	Replica 1	31/08/2021	05/09/2021	433	Mors15J5	0509MorsJ5G15	unirradiated_unmarked	1	morsitans	NA	5	Adama
05/09/2021	Laboratory	Replica 1	31/08/2021	05/09/2021	434	Mors15J5	0509MorsJ5G15	unirradiated_unmarked	2	morsitans	NA	5	Adama
08/09/2021	Laboratory	NA	NA	08/09/2021	435	NA	NA	NA	NA	NA	NA	NA	Adama	empty scan
08/09/2021	Laboratory	NA	NA	08/09/2021	436	NA	NA	NA	NA	NA	NA	NA	Adama	empty scan
08/09/2021	Laboratory	Replica 1	24/08/2021	08/09/2021	437	GPGR1R1NC1J15	0809GPGR1R1NCJ15G1	unirradiated_unmarked	1	palpalis	NA	15	Adama
08/09/2021	Laboratory	Replica 1	24/08/2021	08/09/2021	438	GPGR1R1NC1J15	0809GPGR1R1NCJ15G1	unirradiated_unmarked	2	palpalis	NA	15	Adama
08/09/2021	Laboratory	Replica 1	24/08/2021	08/09/2021	439	GPGR1R1NC2J15	0809GPGR1R1NCJ15G2	unirradiated_unmarked	1	palpalis	NA	15	Adama
08/09/2021	Laboratory	Replica 1	24/08/2021	08/09/2021	440	GPGR1R1NC2J15	0809GPGR1R1NCJ15G2	unirradiated_unmarked	2	palpalis	NA	15	Adama
08/09/2021	Laboratory	Replica 1	24/08/2021	08/09/2021	441	GPGR1R1NC3J15	0809GPGR1R1NCJ15G3	unirradiated_unmarked	1	palpalis	NA	15	Adama
08/09/2021	Laboratory	Replica 1	24/08/2021	08/09/2021	442	GPGR1R1NC3J15	0809GPGR1R1NCJ15G3	unirradiated_unmarked	2	palpalis	NA	15	Adama
08/09/2021	Laboratory	Replica 1	24/08/2021	08/09/2021	443	GPGR1R1NC4J15	0809GPGR1R1NCJ15G4	unirradiated_unmarked	1	palpalis	NA	15	Adama
08/09/2021	Laboratory	Replica 1	24/08/2021	08/09/2021	444	GPGR1R1NC4J15	0809GPGR1R1NCJ15G4	unirradiated_unmarked	2	palpalis	NA	15	Adama
08/09/2021	Laboratory	Replica 1	24/08/2021	08/09/2021	445	GPGR1R1NC5J15	0809GPGR1R1NCJ15G5	unirradiated_unmarked	1	palpalis	NA	15	Adama
08/09/2021	Laboratory	Replica 1	24/08/2021	08/09/2021	446	GPGR1R1NC5J15	0809GPGR1R1NCJ15G5	unirradiated_unmarked	2	palpalis	NA	15	Adama
08/09/2021	Laboratory	Replica 1	24/08/2021	08/09/2021	447	GPGR1R1NC6J15	0809GPGR1R1NCJ15G6	unirradiated_unmarked	1	palpalis	NA	15	Adama
08/09/2021	Laboratory	Replica 1	24/08/2021	08/09/2021	448	GPGR1R1NC6J15	0809GPGR1R1NCJ15G6	unirradiated_unmarked	2	palpalis	NA	15	Adama
08/09/2021	Laboratory	Replica 1	24/08/2021	08/09/2021	449	GPGR1R1NC7J15	0809GPGR1R1NCJ15G7	unirradiated_unmarked	1	palpalis	NA	15	Adama
08/09/2021	Laboratory	Replica 1	24/08/2021	08/09/2021	450	GPGR1R1NC7J15	0809GPGR1R1NCJ15G7	unirradiated_unmarked	2	palpalis	NA	15	Adama
08/09/2021	Laboratory	Replica 1	24/08/2021	08/09/2021	451	GPGR1R1NC8J15	0809GPGR1R1NCJ15G8	unirradiated_unmarked	1	palpalis	NA	15	Adama
08/09/2021	Laboratory	Replica 1	24/08/2021	08/09/2021	452	GPGR1R1NC8J15	0809GPGR1R1NCJ15G8	unirradiated_unmarked	2	palpalis	NA	15	Adama
08/09/2021	Laboratory	Replica 1	24/08/2021	08/09/2021	453	GPGR1R1NC9J15	0809GPGR1R1NCJ15G9	unirradiated_unmarked	1	palpalis	NA	15	Adama
08/09/2021	Laboratory	Replica 1	24/08/2021	08/09/2021	454	GPGR1R1NC9J15	0809GPGR1R1NCJ15G9	unirradiated_unmarked	2	palpalis	NA	15	Adama
08/09/2021	Laboratory	Replica 1	24/08/2021	08/09/2021	455	GPGR1R1NC10J15	0809GPGR1R1NCJ15G10	unirradiated_unmarked	1	palpalis	NA	15	Adama
08/09/2021	Laboratory	Replica 1	24/08/2021	08/09/2021	456	GPGR1R1NC10J15	0809GPGR1R1NCJ15G10	unirradiated_unmarked	2	palpalis	NA	15	Adama
08/09/2021	Laboratory	Replica 1	24/08/2021	08/09/2021	457	GPGR1R1NC11J15	0809GPGR1R1NCJ15G11	unirradiated_unmarked	1	palpalis	NA	15	Adama
08/09/2021	Laboratory	Replica 1	24/08/2021	08/09/2021	458	GPGR1R1NC11J15	0809GPGR1R1NCJ15G11	unirradiated_unmarked	2	palpalis	NA	15	Adama
08/09/2021	Laboratory	Replica 1	24/08/2021	08/09/2021	459	GPGR1R1NC12J15	0809GPGR1R1NCJ15G12	unirradiated_unmarked	1	palpalis	NA	15	Adama
08/09/2021	Laboratory	Replica 1	24/08/2021	08/09/2021	460	GPGR1R1NC12J15	0809GPGR1R1NCJ15G12	unirradiated_unmarked	2	palpalis	NA	15	Adama
08/09/2021	Laboratory	Replica 1	24/08/2021	08/09/2021	461	GPGR1R1NC13J15	0809GPGR1R1NCJ15G13	unirradiated_unmarked	1	palpalis	NA	15	Adama
08/09/2021	Laboratory	Replica 1	24/08/2021	08/09/2021	462	GPGR1R1NC13J15	0809GPGR1R1NCJ15G13	unirradiated_unmarked	2	palpalis	NA	15	Adama
08/09/2021	Laboratory	Replica 1	24/08/2021	08/09/2021	463	GPGR1R1NC14J15	0809GPGR1R1NCJ15G14	unirradiated_unmarked	1	palpalis	NA	15	Adama
08/09/2021	Laboratory	Replica 1	24/08/2021	08/09/2021	464	GPGR1R1NC14J15	0809GPGR1R1NCJ15G14	unirradiated_unmarked	2	palpalis	NA	15	Adama
08/09/2021	Laboratory	Replica 1	24/08/2021	08/09/2021	465	GPGR1C1J15	0809GPGR1CJ15G1	irradiated-marked	1	palpalis	NA	15	Adama
08/09/2021	Laboratory	Replica 1	24/08/2021	08/09/2021	466	GPGR1C1J15	0809GPGR1CJ15G1	irradiated-marked	2	palpalis	NA	15	Adama
08/09/2021	Laboratory	Replica 1	24/08/2021	08/09/2021	467	GPGR1C2J15	0809GPGR1CJ15G2	irradiated-marked	1	palpalis	NA	15	Adama
08/09/2021	Laboratory	Replica 1	24/08/2021	08/09/2021	468	GPGR1C2J15	0809GPGR1CJ15G2	irradiated-marked	2	palpalis	NA	15	Adama
08/09/2021	Laboratory	Replica 1	24/08/2021	08/09/2021	469	GPGR1C3J15	0809GPGR1CJ15G3	irradiated-marked	1	palpalis	NA	15	Adama
08/09/2021	Laboratory	Replica 1	24/08/2021	08/09/2021	470	GPGR1C3J15	0809GPGR1CJ15G3	irradiated-marked	2	palpalis	NA	15	Adama
08/09/2021	Laboratory	Replica 1	24/08/2021	08/09/2021	471	GPGR1C4J15	0809GPGR1CJ15G4	irradiated-marked	1	palpalis	NA	15	Adama
08/09/2021	Laboratory	Replica 1	24/08/2021	08/09/2021	472	GPGR1C4J15	0809GPGR1CJ15G4	irradiated-marked	2	palpalis	NA	15	Adama
08/09/2021	Laboratory	Replica 1	24/08/2021	08/09/2021	473	GPGR1C5J15	0809GPGR1CJ15G5	irradiated-marked	1	palpalis	NA	15	Adama
08/09/2021	Laboratory	Replica 1	24/08/2021	08/09/2021	474	GPGR1C5J15	0809GPGR1CJ15G5	irradiated-marked	2	palpalis	NA	15	Adama
08/09/2021	Laboratory	Replica 1	24/08/2021	08/09/2021	475	GPGR1C6J15	0809GPGR1CJ15G6	irradiated-marked	1	palpalis	NA	15	Adama
08/09/2021	Laboratory	Replica 1	24/08/2021	08/09/2021	476	GPGR1C6J15	0809GPGR1CJ15G6	irradiated-marked	2	palpalis	NA	15	Adama
08/09/2021	Laboratory	Replica 1	24/08/2021	08/09/2021	477	GPGR1C7J15	0809GPGR1CJ15G7	irradiated-marked	1	palpalis	NA	15	Adama
08/09/2021	Laboratory	Replica 1	24/08/2021	08/09/2021	478	GPGR1C7J15	0809GPGR1CJ15G7	irradiated-marked	2	palpalis	NA	15	Adama
08/09/2021	Laboratory	Replica 1	24/08/2021	08/09/2021	479	GPGR1C8J15	0809GPGR1CJ15G8	irradiated-marked	1	palpalis	NA	15	Adama
08/09/2021	Laboratory	Replica 1	24/08/2021	08/09/2021	480	GPGR1C8J15	0809GPGR1CJ15G8	irradiated-marked	2	palpalis	NA	15	Adama
08/09/2021	Laboratory	Replica 1	24/08/2021	08/09/2021	481	GPGR1C9J15	0809GPGR1CJ15G9	irradiated-marked	1	palpalis	NA	15	Adama
08/09/2021	Laboratory	Replica 1	24/08/2021	08/09/2021	482	GPGR1C9J15	0809GPGR1CJ15G9	irradiated-marked	2	palpalis	NA	15	Adama
08/09/2021	Laboratory	Replica 1	24/08/2021	08/09/2021	483	GPGR1C10J15	0809GPGR1CJ15G10	irradiated-marked	1	palpalis	NA	15	Adama
08/09/2021	Laboratory	Replica 1	24/08/2021	08/09/2021	484	GPGR1C10J15	0809GPGR1CJ15G10	irradiated-marked	2	palpalis	NA	15	Adama
08/09/2021	Laboratory	Replica 1	24/08/2021	08/09/2021	485	GPGR1C11J15	0809GPGR1CJ15G11	irradiated-marked	1	palpalis	NA	15	Adama
08/09/2021	Laboratory	Replica 1	24/08/2021	08/09/2021	486	GPGR1C11J15	0809GPGR1CJ15G11	irradiated-marked	2	palpalis	NA	15	Adama
08/09/2021	Laboratory	Replica 1	24/08/2021	08/09/2021	487	GPGR1C12J15	0809GPGR1CJ15G12	irradiated-marked	1	palpalis	NA	15	Adama
08/09/2021	Laboratory	Replica 1	24/08/2021	08/09/2021	488	GPGR1C12J15	0809GPGR1CJ15G12	irradiated-marked	2	palpalis	NA	15	Adama
08/09/2021	Laboratory	Replica 1	24/08/2021	08/09/2021	489	GPGR1C13J15	0809GPGR1CJ15G13	irradiated-marked	1	palpalis	NA	15	Adama
08/09/2021	Laboratory	Replica 1	24/08/2021	08/09/2021	490	GPGR1C13J15	0809GPGR1CJ15G13	irradiated-marked	2	palpalis	NA	15	Adama
08/09/2021	Laboratory	Replica 1	24/08/2021	08/09/2021	491	GPGR1C14J15	0809GPGR1CJ15G14	irradiated-marked	1	palpalis	NA	15	Adama
08/09/2021	Laboratory	Replica 1	24/08/2021	08/09/2021	492	GPGR1C14J15	0809GPGR1CJ15G14	irradiated-marked	2	palpalis	NA	15	Adama
08/09/2021	Laboratory	Replica 1	24/08/2021	08/09/2021	493	GPGR1C15J15	0809GPGR1CJ15G15	irradiated-marked	1	palpalis	NA	15	Adama
08/09/2021	Laboratory	Replica 1	24/08/2021	08/09/2021	494	GPGR1C15J15	0809GPGR1CJ15G15	irradiated-marked	2	palpalis	NA	15	Adama
08/09/2021	Laboratory	Replica 1	24/08/2021	08/09/2021	495	GPGR1C16J15	0809GPGR1CJ15G16	irradiated-marked	1	palpalis	NA	15	Adama
08/09/2021	Laboratory	Replica 1	24/08/2021	08/09/2021	496	GPGR1C16J15	0809GPGR1CJ15G16	irradiated-marked	2	palpalis	NA	15	Adama
08/09/2021	Laboratory	Replica 1	24/08/2021	08/09/2021	497	GPGR1C17J15	0809GPGR1CJ15G17	irradiated-marked	1	palpalis	NA	15	Adama
08/09/2021	Laboratory	Replica 1	24/08/2021	08/09/2021	498	GPGR1C17J15	0809GPGR1CJ15G17	irradiated-marked	2	palpalis	NA	15	Adama
08/09/2021	Laboratory	Replica 1	24/08/2021	08/09/2021	499	GPGR1C18J15	0809GPGR1CJ15G18	irradiated-marked	1	palpalis	NA	15	Adama
08/09/2021	Laboratory	Replica 1	24/08/2021	08/09/2021	500	GPGR1C18J15	0809GPGR1CJ15G18	irradiated-marked	2	palpalis	NA	15	Adama
08/09/2021	Laboratory	Replica 1	24/08/2021	08/09/2021	501	GPGR1C19J15	0809GPGR1CJ15G19	irradiated-marked	1	palpalis	NA	15	Adama
08/09/2021	Laboratory	Replica 1	24/08/2021	08/09/2021	502	GPGR1C19J15	0809GPGR1CJ15G19	irradiated-marked	2	palpalis	NA	15	Adama
08/09/2021	Laboratory	Replica 1	24/08/2021	08/09/2021	503	GPGR1C20J15	0809GPGR1CJ15G20	irradiated-marked	1	palpalis	NA	15	Adama
08/09/2021	Laboratory	Replica 1	24/08/2021	08/09/2021	504	GPGR1C20J15	0809GPGR1CJ15G20	irradiated-marked	2	palpalis	NA	15	Adama
08/09/2021	Laboratory	Replica 1	24/08/2021	08/09/2021	505	GPGR1C21J15	0809GPGR1CJ15G21	irradiated-marked	1	palpalis	NA	15	Adama
08/09/2021	Laboratory	Replica 1	24/08/2021	08/09/2021	506	GPGR1C21J15	0809GPGR1CJ15G21	irradiated-marked	2	palpalis	NA	15	Adama
08/09/2021	Laboratory	Replica 1	24/08/2021	08/09/2021	507	GPGR1C22J15	0809GPGR1CJ15G22	irradiated-marked	1	palpalis	NA	15	Adama
08/09/2021	Laboratory	Replica 1	24/08/2021	08/09/2021	508	GPGR1C22J15	0809GPGR1CJ15G22	irradiated-marked	2	palpalis	NA	15	Adama
08/09/2021	Laboratory	Replica 1	24/08/2021	08/09/2021	509	GPGR1C23J15	0809GPGR1CJ15G23	irradiated-marked	1	palpalis	NA	15	Adama
08/09/2021	Laboratory	Replica 1	24/08/2021	08/09/2021	510	GPGR1C23J15	0809GPGR1CJ15G23	irradiated-marked	2	palpalis	NA	15	Adama
08/09/2021	Laboratory	Replica 1	24/08/2021	08/09/2021	511	GPGR1C24J15	0809GPGR1CJ15G24	irradiated-marked	1	palpalis	NA	15	Adama
08/09/2021	Laboratory	Replica 1	24/08/2021	08/09/2021	512	GPGR1C24J15	0809GPGR1CJ15G24	irradiated-marked	2	palpalis	NA	15	Adama
08/09/2021	Laboratory	Replica 2	03/09/2021	08/09/2021	513	GPGR2NC1J5	0809GPGR2NCJ5G1	unirradiated_unmarked	1	palpalis	NA	5	Adama
08/09/2021	Laboratory	Replica 2	03/09/2021	08/09/2021	514	GPGR2NC1J5	0809GPGR2NCJ5G1	unirradiated_unmarked	2	palpalis	NA	5	Adama
08/09/2021	Laboratory	Replica 2	03/09/2021	08/09/2021	515	GPGR2NC2J5	0809GPGR2NCJ5G2	unirradiated_unmarked	1	palpalis	NA	5	Adama
08/09/2021	Laboratory	Replica 2	03/09/2021	08/09/2021	516	GPGR2NC2J5	0809GPGR2NCJ5G2	unirradiated_unmarked	2	palpalis	NA	5	Adama
08/09/2021	Laboratory	Replica 2	03/09/2021	08/09/2021	517	GPGR2NC3J5	0809GPGR2NCJ5G3	unirradiated_unmarked	1	palpalis	NA	5	Adama
08/09/2021	Laboratory	Replica 2	03/09/2021	08/09/2021	518	GPGR2NC3J5	0809GPGR2NCJ5G3	unirradiated_unmarked	2	palpalis	NA	5	Adama
08/09/2021	Laboratory	Replica 2	03/09/2021	08/09/2021	519	GPGR2NC4J5	0809GPGR2NCJ5G4	unirradiated_unmarked	1	palpalis	NA	5	Adama
08/09/2021	Laboratory	Replica 2	03/09/2021	08/09/2021	520	GPGR2NC4J5	0809GPGR2NCJ5G4	unirradiated_unmarked	2	palpalis	NA	5	Adama
08/09/2021	Laboratory	Replica 2	03/09/2021	08/09/2021	521	GPGR2NC5J5	0809GPGR2NCJ5G5	unirradiated_unmarked	1	palpalis	NA	5	Adama
08/09/2021	Laboratory	Replica 2	03/09/2021	08/09/2021	522	GPGR2NC5J5	0809GPGR2NCJ5G5	unirradiated_unmarked	2	palpalis	NA	5	Adama
08/09/2021	Laboratory	Replica 2	03/09/2021	08/09/2021	523	GPGR2NC6J5	0809GPGR2NCJ5G6	unirradiated_unmarked	1	palpalis	NA	5	Adama
08/09/2021	Laboratory	Replica 2	03/09/2021	08/09/2021	524	GPGR2NC6J5	0809GPGR2NCJ5G6	unirradiated_unmarked	2	palpalis	NA	5	Adama
08/09/2021	Laboratory	Replica 2	03/09/2021	08/09/2021	525	GPGR2NC7J5	0809GPGR2NCJ5G7	unirradiated_unmarked	1	palpalis	NA	5	Adama
08/09/2021	Laboratory	Replica 2	03/09/2021	08/09/2021	526	GPGR2NC7J5	0809GPGR2NCJ5G7	unirradiated_unmarked	2	palpalis	NA	5	Adama
08/09/2021	Laboratory	Replica 2	03/09/2021	08/09/2021	527	GPGR2NC8J5	0809GPGR2NCJ5G8	unirradiated_unmarked	1	palpalis	NA	5	Adama
08/09/2021	Laboratory	Replica 2	03/09/2021	08/09/2021	528	GPGR2NC8J5	0809GPGR2NCJ5G8	unirradiated_unmarked	2	palpalis	NA	5	Adama
08/09/2021	Laboratory	Replica 2	03/09/2021	08/09/2021	529	GPGR2NC9J5	0809GPGR2NCJ5G9	unirradiated_unmarked	1	palpalis	NA	5	Adama
08/09/2021	Laboratory	Replica 2	03/09/2021	08/09/2021	530	GPGR2NC9J5	0809GPGR2NCJ5G9	unirradiated_unmarked	2	palpalis	NA	5	Adama
08/09/2021	Laboratory	Replica 2	03/09/2021	08/09/2021	531	GPGR2NC10J5	0809GPGR2NCJ5G10	unirradiated_unmarked	1	palpalis	NA	5	Adama
08/09/2021	Laboratory	Replica 2	03/09/2021	08/09/2021	532	GPGR2NC10J5	0809GPGR2NCJ5G10	unirradiated_unmarked	2	palpalis	NA	5	Adama
08/09/2021	Laboratory	Replica 2	03/09/2021	08/09/2021	533	GPGR2NC11J5	0809GPGR2NCJ5G11	unirradiated_unmarked	1	palpalis	NA	5	Adama
08/09/2021	Laboratory	Replica 2	03/09/2021	08/09/2021	534	GPGR2NC11J5	0809GPGR2NCJ5G11	unirradiated_unmarked	2	palpalis	NA	5	Adama
08/09/2021	Laboratory	Replica 2	03/09/2021	08/09/2021	535	GPGR2NC12J5	0809GPGR2NCJ5G12	unirradiated_unmarked	1	palpalis	NA	5	Adama
08/09/2021	Laboratory	Replica 2	03/09/2021	08/09/2021	536	GPGR2NC12J5	0809GPGR2NCJ5G12	unirradiated_unmarked	2	palpalis	NA	5	Adama
08/09/2021	Laboratory	Replica 2	03/09/2021	08/09/2021	537	GPGR2NC13J5	0809GPGR2NCJ5G13	unirradiated_unmarked	1	palpalis	NA	5	Adama
08/09/2021	Laboratory	Replica 2	03/09/2021	08/09/2021	538	GPGR2NC13J5	0809GPGR2NCJ5G13	unirradiated_unmarked	2	palpalis	NA	5	Adama
08/09/2021	Laboratory	Replica 2	03/09/2021	08/09/2021	539	GPGR2NC14J5	0809GPGR2NCJ5G14	unirradiated_unmarked	1	palpalis	NA	5	Adama
08/09/2021	Laboratory	Replica 2	03/09/2021	08/09/2021	540	GPGR2NC14J5	0809GPGR2NCJ5G14	unirradiated_unmarked	2	palpalis	NA	5	Adama
08/09/2021	Laboratory	Replica 2	03/09/2021	08/09/2021	541	GPGR2NC15J5	0809GPGR2NCJ5G15	unirradiated_unmarked	1	palpalis	NA	5	Adama
08/09/2021	Laboratory	Replica 2	03/09/2021	08/09/2021	542	GPGR2NC15J5	0809GPGR2NCJ5G15	unirradiated_unmarked	2	palpalis	NA	5	Adama
08/09/2021	Laboratory	Replica 2	03/09/2021	08/09/2021	543	GPGR2NC16J5	0809GPGR2NCJ5G16	unirradiated_unmarked	1	palpalis	NA	5	Adama
08/09/2021	Laboratory	Replica 2	03/09/2021	08/09/2021	544	GPGR2NC16J5	0809GPGR2NCJ5G16	unirradiated_unmarked	2	palpalis	NA	5	Adama
08/09/2021	Laboratory	Replica 2	03/09/2021	08/09/2021	545	GPGR2NC17J5	0809GPGR2NCJ5G17	unirradiated_unmarked	1	palpalis	NA	5	Adama
08/09/2021	Laboratory	Replica 2	03/09/2021	08/09/2021	546	GPGR2NC17J5	0809GPGR2NCJ5G17	unirradiated_unmarked	2	palpalis	NA	5	Adama
08/09/2021	Laboratory	Replica 2	03/09/2021	08/09/2021	547	GPGR2NC18J5	0809GPGR2NCJ5G18	unirradiated_unmarked	1	palpalis	NA	5	Adama
08/09/2021	Laboratory	Replica 2	03/09/2021	08/09/2021	548	GPGR2NC18J5	0809GPGR2NCJ5G18	unirradiated_unmarked	2	palpalis	NA	5	Adama
08/09/2021	Laboratory	Replica 2	03/09/2021	08/09/2021	549	GPGR2NC19J5	0809GPGR2NCJ5G19	unirradiated_unmarked	1	palpalis	NA	5	Adama
08/09/2021	Laboratory	Replica 2	03/09/2021	08/09/2021	550	GPGR2NC19J5	0809GPGR2NCJ5G19	unirradiated_unmarked	2	palpalis	NA	5	Adama
08/09/2021	Laboratory	Replica 2	03/09/2021	08/09/2021	551	GPGR2NC20J5	0809GPGR2NCJ5G20	unirradiated_unmarked	1	palpalis	NA	5	Adama
08/09/2021	Laboratory	Replica 2	03/09/2021	08/09/2021	552	GPGR2NC20J5	0809GPGR2NCJ5G20	unirradiated_unmarked	2	palpalis	NA	5	Adama
08/09/2021	Laboratory	Replica 2	03/09/2021	08/09/2021	553	GPGR2NC21J5	0809GPGR2NCJ5G21	unirradiated_unmarked	1	palpalis	NA	5	Adama
08/09/2021	Laboratory	Replica 2	03/09/2021	08/09/2021	554	GPGR2NC21J5	0809GPGR2NCJ5G21	unirradiated_unmarked	2	palpalis	NA	5	Adama
08/09/2021	Laboratory	Replica 2	03/09/2021	08/09/2021	555	GPGR2NC22J5	0809GPGR2NCJ5G22	unirradiated_unmarked	1	palpalis	NA	5	Adama
08/09/2021	Laboratory	Replica 2	03/09/2021	08/09/2021	556	GPGR2NC22J5	0809GPGR2NCJ5G22	unirradiated_unmarked	2	palpalis	NA	5	Adama
08/09/2021	Laboratory	Replica 2	03/09/2021	08/09/2021	557	GPGR2NC23J5	0809GPGR2NCJ5G23	unirradiated_unmarked	1	palpalis	NA	5	Adama
08/09/2021	Laboratory	Replica 2	03/09/2021	08/09/2021	558	GPGR2NC23J5	0809GPGR2NCJ5G23	unirradiated_unmarked	2	palpalis	NA	5	Adama
08/09/2021	Laboratory	Replica 2	03/09/2021	08/09/2021	559	GPGR2NC24J5	0809GPGR2NCJ5G24	unirradiated_unmarked	1	palpalis	NA	5	Adama
08/09/2021	Laboratory	Replica 2	03/09/2021	08/09/2021	560	GPGR2NC24J5	0809GPGR2NCJ5G24	unirradiated_unmarked	2	palpalis	NA	5	Adama
08/09/2021	Laboratory	Replica 2	03/09/2021	08/09/2021	561	GPGR2NC25J5	0809GPGR2NCJ5G25	unirradiated_unmarked	1	palpalis	NA	5	Adama
08/09/2021	Laboratory	Replica 2	03/09/2021	08/09/2021	562	GPGR2NC25J5	0809GPGR2NCJ5G25	unirradiated_unmarked	2	palpalis	NA	5	Adama
08/09/2021	Laboratory	Replica 2	03/09/2021	08/09/2021	563	GPGR2C1J5	0809GPGR2CJ5G1	irradiated-marked	1	palpalis	NA	5	Adama
08/09/2021	Laboratory	Replica 2	03/09/2021	08/09/2021	564	GPGR2C1J5	0809GPGR2CJ5G1	irradiated-marked	2	palpalis	NA	5	Adama
08/09/2021	Laboratory	Replica 2	03/09/2021	08/09/2021	565	GPGR2C2J5	0809GPGR2CJ5G2	irradiated-marked	1	palpalis	NA	5	Adama
08/09/2021	Laboratory	Replica 2	03/09/2021	08/09/2021	566	GPGR2C2J5	0809GPGR2CJ5G2	irradiated-marked	2	palpalis	NA	5	Adama
08/09/2021	Laboratory	Replica 2	03/09/2021	08/09/2021	567	GPGR2C3J5	0809GPGR2CJ5G3	irradiated-marked	1	palpalis	NA	5	Adama
08/09/2021	Laboratory	Replica 2	03/09/2021	08/09/2021	568	GPGR2C3J5	0809GPGR2CJ5G3	irradiated-marked	2	palpalis	NA	5	Adama
08/09/2021	Laboratory	Replica 2	03/09/2021	08/09/2021	569	GPGR2C4J5	0809GPGR2CJ5G4	irradiated-marked	1	palpalis	NA	5	Adama
08/09/2021	Laboratory	Replica 2	03/09/2021	08/09/2021	570	GPGR2C4J5	0809GPGR2CJ5G4	irradiated-marked	2	palpalis	NA	5	Adama
08/09/2021	Laboratory	Replica 2	03/09/2021	08/09/2021	571	GPGR2C5J5	0809GPGR2CJ5G5	irradiated-marked	1	palpalis	NA	5	Adama
08/09/2021	Laboratory	Replica 2	03/09/2021	08/09/2021	572	GPGR2C5J5	0809GPGR2CJ5G5	irradiated-marked	2	palpalis	NA	5	Adama
08/09/2021	Laboratory	Replica 2	03/09/2021	08/09/2021	573	GPGR2C6J5	0809GPGR2CJ5G6	irradiated-marked	1	palpalis	NA	5	Adama
08/09/2021	Laboratory	Replica 2	03/09/2021	08/09/2021	574	GPGR2C6J5	0809GPGR2CJ5G6	irradiated-marked	2	palpalis	NA	5	Adama
08/09/2021	Laboratory	Replica 2	03/09/2021	08/09/2021	575	GPGR2C7J5	0809GPGR2CJ5G7	irradiated-marked	1	palpalis	NA	5	Adama
08/09/2021	Laboratory	Replica 2	03/09/2021	08/09/2021	576	GPGR2C7J5	0809GPGR2CJ5G7	irradiated-marked	2	palpalis	NA	5	Adama
08/09/2021	Laboratory	Replica 2	03/09/2021	08/09/2021	577	GPGR2C8J5	0809GPGR2CJ5G8	irradiated-marked	1	palpalis	NA	5	Adama
08/09/2021	Laboratory	Replica 2	03/09/2021	08/09/2021	578	GPGR2C8J5	0809GPGR2CJ5G8	irradiated-marked	2	palpalis	NA	5	Adama
08/09/2021	Laboratory	Replica 2	03/09/2021	08/09/2021	579	GPGR2C9J5	0809GPGR2CJ5G9	irradiated-marked	1	palpalis	NA	5	Adama
08/09/2021	Laboratory	Replica 2	03/09/2021	08/09/2021	580	GPGR2C9J5	0809GPGR2CJ5G9	irradiated-marked	2	palpalis	NA	5	Adama
08/09/2021	Laboratory	Replica 2	03/09/2021	08/09/2021	581	GPGR2C10J5	0809GPGR2CJ5G10	irradiated-marked	1	palpalis	NA	5	Adama
08/09/2021	Laboratory	Replica 2	03/09/2021	08/09/2021	582	GPGR2C10J5	0809GPGR2CJ5G10	irradiated-marked	2	palpalis	NA	5	Adama
08/09/2021	Laboratory	Replica 2	03/09/2021	08/09/2021	583	GPGR2C11J5	0809GPGR2CJ5G11	irradiated-marked	1	palpalis	NA	5	Adama
08/09/2021	Laboratory	Replica 2	03/09/2021	08/09/2021	584	GPGR2C11J5	0809GPGR2CJ5G11	irradiated-marked	2	palpalis	NA	5	Adama
08/09/2021	Laboratory	Replica 2	03/09/2021	08/09/2021	585	GPGR2C12J5	0809GPGR2CJ5G12	irradiated-marked	1	palpalis	NA	5	Adama
08/09/2021	Laboratory	Replica 2	03/09/2021	08/09/2021	586	GPGR2C12J5	0809GPGR2CJ5G12	irradiated-marked	2	palpalis	NA	5	Adama
08/09/2021	Laboratory	Replica 2	03/09/2021	08/09/2021	587	GPGR2C13J5	0809GPGR2CJ5G13	irradiated-marked	1	palpalis	NA	5	Adama
08/09/2021	Laboratory	Replica 2	03/09/2021	08/09/2021	588	GPGR2C13J5	0809GPGR2CJ5G13	irradiated-marked	2	palpalis	NA	5	Adama
08/09/2021	Laboratory	Replica 2	03/09/2021	08/09/2021	589	GPGR2C14J5	0809GPGR2CJ5G14	irradiated-marked	1	palpalis	NA	5	Adama
08/09/2021	Laboratory	Replica 2	03/09/2021	08/09/2021	590	GPGR2C14J5	0809GPGR2CJ5G14	irradiated-marked	2	palpalis	NA	5	Adama
08/09/2021	Laboratory	Replica 2	03/09/2021	08/09/2021	591	GPGR2C15J5	0809GPGR2CJ5G15	irradiated-marked	1	palpalis	NA	5	Adama
08/09/2021	Laboratory	Replica 2	03/09/2021	08/09/2021	592	GPGR2C15J5	0809GPGR2CJ5G15	irradiated-marked	2	palpalis	NA	5	Adama
08/09/2021	Laboratory	Replica 2	03/09/2021	08/09/2021	593	GPGR2C16J5	0809GPGR2CJ5G16	irradiated-marked	1	palpalis	NA	5	Adama
08/09/2021	Laboratory	Replica 2	03/09/2021	08/09/2021	594	GPGR2C16J5	0809GPGR2CJ5G16	irradiated-marked	2	palpalis	NA	5	Adama
08/09/2021	Laboratory	Replica 2	03/09/2021	08/09/2021	595	GPGR2C17J5	0809GPGR2CJ5G17	irradiated-marked	1	palpalis	NA	5	Adama
08/09/2021	Laboratory	Replica 2	03/09/2021	08/09/2021	596	GPGR2C17J5	0809GPGR2CJ5G17	irradiated-marked	2	palpalis	NA	5	Adama
08/09/2021	Laboratory	Replica 2	03/09/2021	08/09/2021	597	GPGR2C18J5	0809GPGR2CJ5G18	irradiated-marked	1	palpalis	NA	5	Adama
08/09/2021	Laboratory	Replica 2	03/09/2021	08/09/2021	598	GPGR2C18J5	0809GPGR2CJ5G18	irradiated-marked	2	palpalis	NA	5	Adama
08/09/2021	Laboratory	Replica 2	03/09/2021	08/09/2021	599	GPGR2C19J5	0809GPGR2CJ5G19	irradiated-marked	1	palpalis	NA	5	Adama
08/09/2021	Laboratory	Replica 2	03/09/2021	08/09/2021	600	GPGR2C19J5	0809GPGR2CJ5G19	irradiated-marked	2	palpalis	NA	5	Adama
08/09/2021	Laboratory	Replica 2	03/09/2021	08/09/2021	601	GPGR2C20J5	0809GPGR2CJ5G20	irradiated-marked	1	palpalis	NA	5	Adama
08/09/2021	Laboratory	Replica 2	03/09/2021	08/09/2021	602	GPGR2C20J5	0809GPGR2CJ5G20	irradiated-marked	2	palpalis	NA	5	Adama
08/09/2021	Laboratory	Replica 2	03/09/2021	08/09/2021	603	GPGR2C21J5	0809GPGR2CJ5G21	irradiated-marked	1	palpalis	NA	5	Adama
08/09/2021	Laboratory	Replica 2	03/09/2021	08/09/2021	604	GPGR2C21J5	0809GPGR2CJ5G21	irradiated-marked	2	palpalis	NA	5	Adama
08/09/2021	Laboratory	Replica 2	03/09/2021	08/09/2021	605	GPGR2C22J5	0809GPGR2CJ5G22	irradiated-marked	1	palpalis	NA	5	Adama
08/09/2021	Laboratory	Replica 2	03/09/2021	08/09/2021	606	GPGR2C22J5	0809GPGR2CJ5G22	irradiated-marked	2	palpalis	NA	5	Adama
08/09/2021	Laboratory	Replica 2	03/09/2021	08/09/2021	607	GPGR2C23J5	0809GPGR2CJ5G23	irradiated-marked	1	palpalis	NA	5	Adama
08/09/2021	Laboratory	Replica 2	03/09/2021	08/09/2021	608	GPGR2C23J5	0809GPGR2CJ5G23	irradiated-marked	2	palpalis	NA	5	Adama
08/09/2021	Laboratory	Replica 2	03/09/2021	08/09/2021	609	GPGR2C24J5	0809GPGR2CJ5G24	irradiated-marked	1	palpalis	NA	5	Adama
08/09/2021	Laboratory	Replica 2	03/09/2021	08/09/2021	610	GPGR2C24J5	0809GPGR2CJ5G24	irradiated-marked	2	palpalis	NA	5	Adama
08/09/2021	Laboratory	Replica 2	03/09/2021	08/09/2021	611	GPGR2C25J5	0809GPGR2CJ5G25	irradiated-marked	1	palpalis	NA	5	Adama
08/09/2021	Laboratory	Replica 2	03/09/2021	08/09/2021	612	GPGR2C25J5	0809GPGR2CJ5G25	irradiated-marked	2	palpalis	NA	5	Adama
08/09/2021	Laboratory	Replica 3	08/09/2021	08/09/2021	613	GPGR3NC1J0	0809GPGR3NCJ0G1	unirradiated_unmarked	1	palpalis	NA	0	Adama
08/09/2021	Laboratory	Replica 3	08/09/2021	08/09/2021	614	GPGR3NC1J0	0809GPGR3NCJ0G1	unirradiated_unmarked	2	palpalis	NA	0	Adama
08/09/2021	Laboratory	Replica 3	08/09/2021	08/09/2021	615	GPGR3NC2J0	0809GPGR3NCJ0G2	unirradiated_unmarked	1	palpalis	NA	0	Adama
08/09/2021	Laboratory	Replica 3	08/09/2021	08/09/2021	616	GPGR3NC2J0	0809GPGR3NCJ0G2	unirradiated_unmarked	2	palpalis	NA	0	Adama
08/09/2021	Laboratory	Replica 3	08/09/2021	08/09/2021	617	GPGR3NC3J0	0809GPGR3NCJ0G3	unirradiated_unmarked	1	palpalis	NA	0	Adama
08/09/2021	Laboratory	Replica 3	08/09/2021	08/09/2021	618	GPGR3NC3J0	0809GPGR3NCJ0G3	unirradiated_unmarked	2	palpalis	NA	0	Adama
08/09/2021	Laboratory	Replica 3	08/09/2021	08/09/2021	619	GPGR3NC4J0	0809GPGR3NCJ0G4	unirradiated_unmarked	1	palpalis	NA	0	Adama
08/09/2021	Laboratory	Replica 3	08/09/2021	08/09/2021	620	GPGR3NC4J0	0809GPGR3NCJ0G4	unirradiated_unmarked	2	palpalis	NA	0	Adama
08/09/2021	Laboratory	Replica 3	08/09/2021	08/09/2021	621	GPGR3NC5J0	0809GPGR3NCJ0G5	unirradiated_unmarked	1	palpalis	NA	0	Adama
08/09/2021	Laboratory	Replica 3	08/09/2021	08/09/2021	622	GPGR3NC5J0	0809GPGR3NCJ0G5	unirradiated_unmarked	2	palpalis	NA	0	Adama
08/09/2021	Laboratory	Replica 3	08/09/2021	08/09/2021	623	GPGR3NC6J0	0809GPGR3NCJ0G6	unirradiated_unmarked	1	palpalis	NA	0	Adama
08/09/2021	Laboratory	Replica 3	08/09/2021	08/09/2021	624	GPGR3NC6J0	0809GPGR3NCJ0G6	unirradiated_unmarked	2	palpalis	NA	0	Adama
08/09/2021	Laboratory	Replica 3	08/09/2021	08/09/2021	625	GPGR3NC7J0	0809GPGR3NCJ0G7	unirradiated_unmarked	1	palpalis	NA	0	Adama
08/09/2021	Laboratory	Replica 3	08/09/2021	08/09/2021	626	GPGR3NC7J0	0809GPGR3NCJ0G7	unirradiated_unmarked	2	palpalis	NA	0	Adama
08/09/2021	Laboratory	Replica 3	08/09/2021	08/09/2021	627	GPGR3NC8J0	0809GPGR3NCJ0G8	unirradiated_unmarked	1	palpalis	NA	0	Adama
08/09/2021	Laboratory	Replica 3	08/09/2021	08/09/2021	628	GPGR3NC8J0	0809GPGR3NCJ0G8	unirradiated_unmarked	2	palpalis	NA	0	Adama
08/09/2021	Laboratory	Replica 3	08/09/2021	08/09/2021	629	GPGR3NC9J0	0809GPGR3NCJ0G9	unirradiated_unmarked	1	palpalis	NA	0	Adama
08/09/2021	Laboratory	Replica 3	08/09/2021	08/09/2021	630	GPGR3NC9J0	0809GPGR3NCJ0G9	unirradiated_unmarked	2	palpalis	NA	0	Adama
08/09/2021	Laboratory	Replica 3	08/09/2021	08/09/2021	631	GPGR3NC10J0	0809GPGR3NCJ0G10	unirradiated_unmarked	1	palpalis	NA	0	Adama
08/09/2021	Laboratory	Replica 3	08/09/2021	08/09/2021	632	GPGR3NC10J0	0809GPGR3NCJ0G10	unirradiated_unmarked	2	palpalis	NA	0	Adama
08/09/2021	Laboratory	Replica 3	08/09/2021	08/09/2021	633	GPGR3NC11J0	0809GPGR3NCJ0G11	unirradiated_unmarked	1	palpalis	NA	0	Adama
08/09/2021	Laboratory	Replica 3	08/09/2021	08/09/2021	634	GPGR3NC11J0	0809GPGR3NCJ0G11	unirradiated_unmarked	2	palpalis	NA	0	Adama
08/09/2021	Laboratory	Replica 3	08/09/2021	08/09/2021	635	GPGR3NC12J0	0809GPGR3NCJ0G12	unirradiated_unmarked	1	palpalis	NA	0	Adama
08/09/2021	Laboratory	Replica 3	08/09/2021	08/09/2021	636	GPGR3NC12J0	0809GPGR3NCJ0G12	unirradiated_unmarked	2	palpalis	NA	0	Adama
08/09/2021	Laboratory	Replica 3	08/09/2021	08/09/2021	637	GPGR3NC13J0	0809GPGR3NCJ0G13	unirradiated_unmarked	1	palpalis	NA	0	Adama
08/09/2021	Laboratory	Replica 3	08/09/2021	08/09/2021	638	GPGR3NC13J0	0809GPGR3NCJ0G13	unirradiated_unmarked	2	palpalis	NA	0	Adama
08/09/2021	Laboratory	Replica 3	08/09/2021	08/09/2021	639	GPGR3NC14J0	0809GPGR3NCJ0G14	unirradiated_unmarked	1	palpalis	NA	0	Adama
08/09/2021	Laboratory	Replica 3	08/09/2021	08/09/2021	640	GPGR3NC14J0	0809GPGR3NCJ0G14	unirradiated_unmarked	2	palpalis	NA	0	Adama
08/09/2021	Laboratory	Replica 3	08/09/2021	08/09/2021	641	GPGR3NC15J0	0809GPGR3NCJ0G15	unirradiated_unmarked	1	palpalis	NA	0	Adama
08/09/2021	Laboratory	Replica 3	08/09/2021	08/09/2021	642	GPGR3NC15J0	0809GPGR3NCJ0G15	unirradiated_unmarked	2	palpalis	NA	0	Adama
08/09/2021	Laboratory	Replica 3	08/09/2021	08/09/2021	643	GPGR3NC16J0	0809GPGR3NCJ0G16	unirradiated_unmarked	1	palpalis	NA	0	Adama
08/09/2021	Laboratory	Replica 3	08/09/2021	08/09/2021	644	GPGR3NC16J0	0809GPGR3NCJ0G16	unirradiated_unmarked	2	palpalis	NA	0	Adama
08/09/2021	Laboratory	Replica 3	08/09/2021	08/09/2021	645	GPGR3NC17J0	0809GPGR3NCJ0G17	unirradiated_unmarked	1	palpalis	NA	0	Adama
08/09/2021	Laboratory	Replica 3	08/09/2021	08/09/2021	646	GPGR3NC17J0	0809GPGR3NCJ0G17	unirradiated_unmarked	2	palpalis	NA	0	Adama
08/09/2021	Laboratory	Replica 3	08/09/2021	08/09/2021	647	GPGR3NC18J0	0809GPGR3NCJ0G18	unirradiated_unmarked	1	palpalis	NA	0	Adama
08/09/2021	Laboratory	Replica 3	08/09/2021	08/09/2021	648	GPGR3NC18J0	0809GPGR3NCJ0G18	unirradiated_unmarked	2	palpalis	NA	0	Adama
08/09/2021	Laboratory	Replica 3	08/09/2021	08/09/2021	649	GPGR3NC19J0	0809GPGR3NCJ0G19	unirradiated_unmarked	1	palpalis	NA	0	Adama
08/09/2021	Laboratory	Replica 3	08/09/2021	08/09/2021	650	GPGR3NC19J0	0809GPGR3NCJ0G19	unirradiated_unmarked	2	palpalis	NA	0	Adama
08/09/2021	Laboratory	Replica 3	08/09/2021	08/09/2021	651	GPGR3NC20J0	0809GPGR3NCJ0G20	unirradiated_unmarked	1	palpalis	NA	0	Adama
08/09/2021	Laboratory	Replica 3	08/09/2021	08/09/2021	652	GPGR3NC20J0	0809GPGR3NCJ0G20	unirradiated_unmarked	2	palpalis	NA	0	Adama
08/09/2021	Laboratory	Replica 3	08/09/2021	08/09/2021	653	GPGR3NC21J0	0809GPGR3NCJ0G21	unirradiated_unmarked	1	palpalis	NA	0	Adama
08/09/2021	Laboratory	Replica 3	08/09/2021	08/09/2021	654	GPGR3NC21J0	0809GPGR3NCJ0G21	unirradiated_unmarked	2	palpalis	NA	0	Adama
08/09/2021	Laboratory	Replica 3	08/09/2021	08/09/2021	655	GPGR3NC22J0	0809GPGR3NCJ0G22	unirradiated_unmarked	1	palpalis	NA	0	Adama
08/09/2021	Laboratory	Replica 3	08/09/2021	08/09/2021	656	GPGR3NC22J0	0809GPGR3NCJ0G22	unirradiated_unmarked	2	palpalis	NA	0	Adama
08/09/2021	Laboratory	Replica 3	08/09/2021	08/09/2021	657	GPGR3NC23J0	0809GPGR3NCJ0G23	unirradiated_unmarked	1	palpalis	NA	0	Adama
08/09/2021	Laboratory	Replica 3	08/09/2021	08/09/2021	658	GPGR3NC23J0	0809GPGR3NCJ0G23	unirradiated_unmarked	2	palpalis	NA	0	Adama
08/09/2021	Laboratory	Replica 3	08/09/2021	08/09/2021	659	GPGR3NC24J0	0809GPGR3NCJ0G24	unirradiated_unmarked	1	palpalis	NA	0	Adama
08/09/2021	Laboratory	Replica 3	08/09/2021	08/09/2021	660	GPGR3NC24J0	0809GPGR3NCJ0G24	unirradiated_unmarked	2	palpalis	NA	0	Adama
08/09/2021	Laboratory	Replica 3	08/09/2021	08/09/2021	661	GPGR3NC25J0	0809GPGR3NCJ0G25	unirradiated_unmarked	1	palpalis	NA	0	Adama
08/09/2021	Laboratory	Replica 3	08/09/2021	08/09/2021	662	GPGR3NC25J0	0809GPGR3NCJ0G25	unirradiated_unmarked	2	palpalis	NA	0	Adama
08/09/2021	Laboratory	Replica 3	08/09/2021	08/09/2021	663	GPGR3C1J0	0809GPGR3CJ0G1	irradiated-marked	1	palpalis	NA	0	Adama
08/09/2021	Laboratory	Replica 3	08/09/2021	08/09/2021	664	GPGR3C1J0	0809GPGR3CJ0G1	irradiated-marked	2	palpalis	NA	0	Adama
08/09/2021	Laboratory	Replica 3	08/09/2021	08/09/2021	665	GPGR3C2J0	0809GPGR3CJ0G2	irradiated-marked	1	palpalis	NA	0	Adama
08/09/2021	Laboratory	Replica 3	08/09/2021	08/09/2021	666	GPGR3C2J0	0809GPGR3CJ0G2	irradiated-marked	2	palpalis	NA	0	Adama
08/09/2021	Laboratory	Replica 3	08/09/2021	08/09/2021	667	GPGR3C3J0	0809GPGR3CJ0G3	irradiated-marked	1	palpalis	NA	0	Adama
08/09/2021	Laboratory	Replica 3	08/09/2021	08/09/2021	668	GPGR3C3J0	0809GPGR3CJ0G3	irradiated-marked	2	palpalis	NA	0	Adama
08/09/2021	Laboratory	Replica 3	08/09/2021	08/09/2021	669	GPGR3C4J0	0809GPGR3CJ0G4	irradiated-marked	1	palpalis	NA	0	Adama
08/09/2021	Laboratory	Replica 3	08/09/2021	08/09/2021	670	GPGR3C4J0	0809GPGR3CJ0G4	irradiated-marked	2	palpalis	NA	0	Adama
08/09/2021	Laboratory	Replica 3	08/09/2021	08/09/2021	671	GPGR3C5J0	0809GPGR3CJ0G5	irradiated-marked	1	palpalis	NA	0	Adama
08/09/2021	Laboratory	Replica 3	08/09/2021	08/09/2021	672	GPGR3C5J0	0809GPGR3CJ0G5	irradiated-marked	2	palpalis	NA	0	Adama
08/09/2021	Laboratory	Replica 3	08/09/2021	08/09/2021	673	GPGR3C6J0	0809GPGR3CJ0G6	irradiated-marked	1	palpalis	NA	0	Adama
08/09/2021	Laboratory	Replica 3	08/09/2021	08/09/2021	674	GPGR3C6J0	0809GPGR3CJ0G6	irradiated-marked	2	palpalis	NA	0	Adama
08/09/2021	Laboratory	Replica 3	08/09/2021	08/09/2021	675	GPGR3C7J0	0809GPGR3CJ0G7	irradiated-marked	1	palpalis	NA	0	Adama
08/09/2021	Laboratory	Replica 3	08/09/2021	08/09/2021	676	GPGR3C7J0	0809GPGR3CJ0G7	irradiated-marked	2	palpalis	NA	0	Adama
08/09/2021	Laboratory	Replica 3	08/09/2021	08/09/2021	677	GPGR3C8J0	0809GPGR3CJ0G8	irradiated-marked	1	palpalis	NA	0	Adama
08/09/2021	Laboratory	Replica 3	08/09/2021	08/09/2021	678	GPGR3C8J0	0809GPGR3CJ0G8	irradiated-marked	2	palpalis	NA	0	Adama
08/09/2021	Laboratory	Replica 3	08/09/2021	08/09/2021	679	GPGR3C9J0	0809GPGR3CJ0G9	irradiated-marked	1	palpalis	NA	0	Adama
08/09/2021	Laboratory	Replica 3	08/09/2021	08/09/2021	680	GPGR3C9J0	0809GPGR3CJ0G9	irradiated-marked	2	palpalis	NA	0	Adama
08/09/2021	Laboratory	Replica 3	08/09/2021	08/09/2021	681	GPGR3C10J0	0809GPGR3CJ0G10	irradiated-marked	1	palpalis	NA	0	Adama
08/09/2021	Laboratory	Replica 3	08/09/2021	08/09/2021	682	GPGR3C10J0	0809GPGR3CJ0G10	irradiated-marked	2	palpalis	NA	0	Adama
08/09/2021	Laboratory	Replica 3	08/09/2021	08/09/2021	683	GPGR3C11J0	0809GPGR3CJ0G11	irradiated-marked	1	palpalis	NA	0	Adama
08/09/2021	Laboratory	Replica 3	08/09/2021	08/09/2021	684	GPGR3C11J0	0809GPGR3CJ0G11	irradiated-marked	2	palpalis	NA	0	Adama
08/09/2021	Laboratory	Replica 3	08/09/2021	08/09/2021	685	GPGR3C12J0	0809GPGR3CJ0G12	irradiated-marked	1	palpalis	NA	0	Adama
08/09/2021	Laboratory	Replica 3	08/09/2021	08/09/2021	686	GPGR3C12J0	0809GPGR3CJ0G12	irradiated-marked	2	palpalis	NA	0	Adama
08/09/2021	Laboratory	Replica 3	08/09/2021	08/09/2021	687	GPGR3C13J0	0809GPGR3CJ0G13	irradiated-marked	1	palpalis	NA	0	Adama
08/09/2021	Laboratory	Replica 3	08/09/2021	08/09/2021	688	GPGR3C13J0	0809GPGR3CJ0G13	irradiated-marked	2	palpalis	NA	0	Adama
08/09/2021	Laboratory	Replica 3	08/09/2021	08/09/2021	689	GPGR3C14J0	0809GPGR3CJ0G14	irradiated-marked	1	palpalis	NA	0	Adama
08/09/2021	Laboratory	Replica 3	08/09/2021	08/09/2021	690	GPGR3C14J0	0809GPGR3CJ0G14	irradiated-marked	2	palpalis	NA	0	Adama
08/09/2021	Laboratory	Replica 3	08/09/2021	08/09/2021	691	GPGR3C15J0	0809GPGR3CJ0G15	irradiated-marked	1	palpalis	NA	0	Adama
08/09/2021	Laboratory	Replica 3	08/09/2021	08/09/2021	692	GPGR3C15J0	0809GPGR3CJ0G15	irradiated-marked	2	palpalis	NA	0	Adama
08/09/2021	Laboratory	Replica 3	08/09/2021	08/09/2021	693	GPGR3C16J0	0809GPGR3CJ0G16	irradiated-marked	1	palpalis	NA	0	Adama
08/09/2021	Laboratory	Replica 3	08/09/2021	08/09/2021	694	GPGR3C16J0	0809GPGR3CJ0G16	irradiated-marked	2	palpalis	NA	0	Adama
08/09/2021	Laboratory	Replica 3	08/09/2021	08/09/2021	695	GPGR3C17J0	0809GPGR3CJ0G17	irradiated-marked	1	palpalis	NA	0	Adama
08/09/2021	Laboratory	Replica 3	08/09/2021	08/09/2021	696	GPGR3C17J0	0809GPGR3CJ0G17	irradiated-marked	2	palpalis	NA	0	Adama
08/09/2021	Laboratory	Replica 3	08/09/2021	08/09/2021	697	GPGR3C18J0	0809GPGR3CJ0G18	irradiated-marked	1	palpalis	NA	0	Adama
08/09/2021	Laboratory	Replica 3	08/09/2021	08/09/2021	698	GPGR3C18J0	0809GPGR3CJ0G18	irradiated-marked	2	palpalis	NA	0	Adama
08/09/2021	Laboratory	Replica 3	08/09/2021	08/09/2021	699	GPGR3C19J0	0809GPGR3CJ0G19	irradiated-marked	1	palpalis	NA	0	Adama
08/09/2021	Laboratory	Replica 3	08/09/2021	08/09/2021	700	GPGR3C19J0	0809GPGR3CJ0G19	irradiated-marked	2	palpalis	NA	0	Adama
08/09/2021	Laboratory	Replica 3	08/09/2021	08/09/2021	701	GPGR3C20J0	0809GPGR3CJ0G20	irradiated-marked	1	palpalis	NA	0	Adama
08/09/2021	Laboratory	Replica 3	08/09/2021	08/09/2021	702	GPGR3C20J0	0809GPGR3CJ0G20	irradiated-marked	2	palpalis	NA	0	Adama
08/09/2021	Laboratory	Replica 3	08/09/2021	08/09/2021	703	GPGR3C21J0	0809GPGR3CJ0G21	irradiated-marked	1	palpalis	NA	0	Adama
08/09/2021	Laboratory	Replica 3	08/09/2021	08/09/2021	704	GPGR3C21J0	0809GPGR3CJ0G21	irradiated-marked	2	palpalis	NA	0	Adama
08/09/2021	Laboratory	Replica 3	08/09/2021	08/09/2021	705	GPGR3C22J0	0809GPGR3CJ0G22	irradiated-marked	1	palpalis	NA	0	Adama
08/09/2021	Laboratory	Replica 3	08/09/2021	08/09/2021	706	GPGR3C22J0	0809GPGR3CJ0G22	irradiated-marked	2	palpalis	NA	0	Adama
10/09/2021	Laboratory	NA	NA	10/09/2021	707	NA	NA	NA	NA	NA	NA	NA	Adama	Empty scan
10/09/2021	Laboratory	NA	NA	10/09/2021	708	NA	NA	NA	NA	NA	NA	NA	Adama	Empty scan
10/09/2021	Laboratory	Replica 1	31/08/2021	10/09/2021	709	Mors1J10	1009MorsJ10G1	unirradiated_unmarked	1	morsitans	NA	10	Adama
10/09/2021	Laboratory	Replica 1	31/08/2021	10/09/2021	710	Mors1J10	1009MorsJ10G1	unirradiated_unmarked	2	morsitans	NA	10	Adama
10/09/2021	Laboratory	Replica 1	31/08/2021	10/09/2021	711	Mors2J10	1009MorsJ10G2	unirradiated_unmarked	1	morsitans	NA	10	Adama
10/09/2021	Laboratory	Replica 1	31/08/2021	10/09/2021	712	Mors2J10	1009MorsJ10G2	unirradiated_unmarked	2	morsitans	NA	10	Adama
10/09/2021	Laboratory	Replica 1	31/08/2021	10/09/2021	713	Mors3J10	1009MorsJ10G3	unirradiated_unmarked	1	morsitans	NA	10	Adama
10/09/2021	Laboratory	Replica 1	31/08/2021	10/09/2021	714	Mors3J10	1009MorsJ10G3	unirradiated_unmarked	2	morsitans	NA	10	Adama
10/09/2021	Laboratory	Replica 1	31/08/2021	10/09/2021	715	Mors4J10	1009MorsJ10G4	unirradiated_unmarked	1	morsitans	NA	10	Adama
10/09/2021	Laboratory	Replica 1	31/08/2021	10/09/2021	716	Mors4J10	1009MorsJ10G4	unirradiated_unmarked	2	morsitans	NA	10	Adama
10/09/2021	Laboratory	Replica 1	31/08/2021	10/09/2021	717	Mors5J10	1009MorsJ10G5	unirradiated_unmarked	1	morsitans	NA	10	Adama
10/09/2021	Laboratory	Replica 1	31/08/2021	10/09/2021	718	Mors510J10	1009MorsJ10G5	unirradiated_unmarked	2	morsitans	NA	10	Adama
10/09/2021	Laboratory	Replica 1	31/08/2021	10/09/2021	719	Mors611J10	1009MorsJ10G6	unirradiated_unmarked	1	morsitans	NA	10	Adama
10/09/2021	Laboratory	Replica 1	31/08/2021	10/09/2021	720	Mors6J10	1009MorsJ10G6	unirradiated_unmarked	2	morsitans	NA	10	Adama
10/09/2021	Laboratory	Replica 1	31/08/2021	10/09/2021	721	Mors7J10	1009MorsJ10G7	unirradiated_unmarked	1	morsitans	NA	10	Adama
10/09/2021	Laboratory	Replica 1	31/08/2021	10/09/2021	722	Mors7J10	1009MorsJ10G7	unirradiated_unmarked	2	morsitans	NA	10	Adama
10/09/2021	Laboratory	Replica 1	31/08/2021	10/09/2021	723	Mors8J10	1009MorsJ10G8	unirradiated_unmarked	1	morsitans	NA	10	Adama
10/09/2021	Laboratory	Replica 1	31/08/2021	10/09/2021	724	Mors8J10	1009MorsJ10G8	unirradiated_unmarked	2	morsitans	NA	10	Adama
10/09/2021	Laboratory	Replica 1	31/08/2021	10/09/2021	725	Mors9J10	1009MorsJ10G9	unirradiated_unmarked	1	morsitans	NA	10	Adama
10/09/2021	Laboratory	Replica 1	31/08/2021	10/09/2021	726	Mors9J10	1009MorsJ10G9	unirradiated_unmarked	2	morsitans	NA	10	Adama
10/09/2021	Laboratory	Replica 1	31/08/2021	10/09/2021	727	Mors10J10	1009MorsJ10G10	unirradiated_unmarked	1	morsitans	NA	10	Adama
10/09/2021	Laboratory	Replica 1	31/08/2021	10/09/2021	728	Mors10J10	1009MorsJ10G10	unirradiated_unmarked	2	morsitans	NA	10	Adama
10/09/2021	Laboratory	Replica 1	31/08/2021	10/09/2021	729	Mors11J10	1009MorsJ10G11	unirradiated_unmarked	1	morsitans	NA	10	Adama
10/09/2021	Laboratory	Replica 1	31/08/2021	10/09/2021	730	Mors11J10	1009MorsJ10G11	unirradiated_unmarked	2	morsitans	NA	10	Adama
10/09/2021	Laboratory	Replica 1	31/08/2021	10/09/2021	731	Mors12J10	1009MorsJ10G12	unirradiated_unmarked	1	morsitans	NA	10	Adama
10/09/2021	Laboratory	Replica 1	31/08/2021	10/09/2021	732	Mors12J10	1009MorsJ10G12	unirradiated_unmarked	2	morsitans	NA	10	Adama
10/09/2021	Laboratory	Replica 1	31/08/2021	10/09/2021	733	Mors13J10	1009MorsJ10G13	unirradiated_unmarked	1	morsitans	NA	10	Adama
10/09/2021	Laboratory	Replica 1	31/08/2021	10/09/2021	734	Mors13J10	1009MorsJ10G13	unirradiated_unmarked	2	morsitans	NA	10	Adama
10/09/2021	Laboratory	Replica 1	31/08/2021	10/09/2021	735	Mors14J10	1009MorsJ10G14	unirradiated_unmarked	1	morsitans	NA	10	Adama
10/09/2021	Laboratory	Replica 1	31/08/2021	10/09/2021	736	Mors14J10	1009MorsJ10G14	unirradiated_unmarked	2	morsitans	NA	10	Adama
10/09/2021	Laboratory	Replica 1	31/08/2021	10/09/2021	737	Mors15J10	1009MorsJ10G15	unirradiated_unmarked	1	morsitans	NA	10	Adama
10/09/2021	Laboratory	Replica 1	31/08/2021	10/09/2021	738	Mors15J10	1009MorsJ10G15	unirradiated_unmarked	2	morsitans	NA	10	Adama
13/09/2021	Laboratory	NA	NA	13/09/2021	739	NA	NA	NA	NA	NA	NA	NA	Adama	Empty scan
10/09/2021	Laboratory	NA	NA	13/09/2021	740	NA	NA	NA	NA	NA	NA	NA	Adama	Empty scan
13/09/2021	Laboratory	Replica 1	24/08/2021	13/09/2021	741	GPGR1R1NC1J20	1309GPGR1R1NCJ20G1	unirradiated_unmarked	1	palpalis	NA	20	Adama
13/09/2021	Laboratory	Replica 1	24/08/2021	13/09/2021	742	GPGR1R1NC1J20	1309GPGR1R1NCJ20G1	unirradiated_unmarked	2	palpalis	NA	20	Adama
13/09/2021	Laboratory	Replica 1	24/08/2021	13/09/2021	743	GPGR1R1NC2J20	1309GPGR1R1NCJ20G2	unirradiated_unmarked	1	palpalis	NA	20	Adama
13/09/2021	Laboratory	Replica 1	24/08/2021	13/09/2021	744	GPGR1R1NC2J20	1309GPGR1R1NCJ20G2	unirradiated_unmarked	2	palpalis	NA	20	Adama
13/09/2021	Laboratory	Replica 1	24/08/2021	13/09/2021	745	GPGR1R1NC3J20	1309GPGR1R1NCJ20G3	unirradiated_unmarked	1	palpalis	NA	20	Adama
13/09/2021	Laboratory	Replica 1	24/08/2021	13/09/2021	746	GPGR1R1NC3J20	1309GPGR1R1NCJ20G3	unirradiated_unmarked	2	palpalis	NA	20	Adama
13/09/2021	Laboratory	Replica 1	24/08/2021	13/09/2021	747	GPGR1R1NC4J20	1309GPGR1R1NCJ20G4	unirradiated_unmarked	1	palpalis	NA	20	Adama
13/09/2021	Laboratory	Replica 1	24/08/2021	13/09/2021	748	GPGR1R1NC4J20	1309GPGR1R1NCJ20G4	unirradiated_unmarked	2	palpalis	NA	20	Adama
13/09/2021	Laboratory	Replica 1	24/08/2021	13/09/2021	749	GPGR1R1NC5J20	1309GPGR1R1NCJ20G5	unirradiated_unmarked	1	palpalis	NA	20	Adama
13/09/2021	Laboratory	Replica 1	24/08/2021	13/09/2021	750	GPGR1R1NC5J20	1309GPGR1R1NCJ20G5	unirradiated_unmarked	2	palpalis	NA	20	Adama
13/09/2021	Laboratory	Replica 1	24/08/2021	13/09/2021	751	GPGR1R1NC6J20	1309GPGR1R1NCJ20G6	unirradiated_unmarked	1	palpalis	NA	20	Adama
13/09/2021	Laboratory	Replica 1	24/08/2021	13/09/2021	752	GPGR1R1NC6J20	1309GPGR1R1NCJ20G6	unirradiated_unmarked	2	palpalis	NA	20	Adama
13/09/2021	Laboratory	Replica 1	24/08/2021	13/09/2021	753	GPGR1R1NC7J20	1309GPGR1R1NCJ20G7	unirradiated_unmarked	1	palpalis	NA	20	Adama
13/09/2021	Laboratory	Replica 1	24/08/2021	13/09/2021	754	GPGR1R1NC7J20	1309GPGR1R1NCJ20G7	unirradiated_unmarked	2	palpalis	NA	20	Adama
13/09/2021	Laboratory	Replica 1	24/08/2021	13/09/2021	755	GPGR1R1NC8J20	1309GPGR1R1NCJ20G8	unirradiated_unmarked	1	palpalis	NA	20	Adama
13/09/2021	Laboratory	Replica 1	24/08/2021	13/09/2021	756	GPGR1R1NC8J20	1309GPGR1R1NCJ20G8	unirradiated_unmarked	2	palpalis	NA	20	Adama
13/09/2021	Laboratory	Replica 1	24/08/2021	13/09/2021	757	GPGR1R1NC9J20	1309GPGR1R1NCJ20G9	unirradiated_unmarked	1	palpalis	NA	20	Adama
13/09/2021	Laboratory	Replica 1	24/08/2021	13/09/2021	758	GPGR1R1NC9J20	1309GPGR1R1NCJ20G9	unirradiated_unmarked	2	palpalis	NA	20	Adama
13/09/2021	Laboratory	Replica 1	24/08/2021	13/09/2021	759	GPGR1R1NC10J20	1309GPGR1R1NCJ20G10	unirradiated_unmarked	1	palpalis	NA	20	Adama
13/09/2021	Laboratory	Replica 1	24/08/2021	13/09/2021	760	GPGR1R1NC10J20	1309GPGR1R1NCJ20G10	unirradiated_unmarked	2	palpalis	NA	20	Adama
13/09/2021	Laboratory	Replica 1	24/08/2021	13/09/2021	761	GPGR1R1NC11J20	1309GPGR1R1NCJ20G11	unirradiated_unmarked	1	palpalis	NA	20	Adama
13/09/2021	Laboratory	Replica 1	24/08/2021	13/09/2021	762	GPGR1R1NC11J20	1309GPGR1R1NCJ20G11	unirradiated_unmarked	2	palpalis	NA	20	Adama
13/09/2021	Laboratory	Replica 1	24/08/2021	13/09/2021	763	GPGR1R1NC12J20	1309GPGR1R1NCJ20G12	unirradiated_unmarked	1	palpalis	NA	20	Adama
13/09/2021	Laboratory	Replica 1	24/08/2021	13/09/2021	764	GPGR1R1NC12J20	1309GPGR1R1NCJ20G12	unirradiated_unmarked	2	palpalis	NA	20	Adama
13/09/2021	Laboratory	Replica 1	24/08/2021	13/09/2021	765	GPGR1R1NC13J20	1309GPGR1R1NCJ20G13	unirradiated_unmarked	1	palpalis	NA	20	Adama
13/09/2021	Laboratory	Replica 1	24/08/2021	13/09/2021	766	GPGR1R1NC13J20	1309GPGR1R1NCJ20G13	unirradiated_unmarked	2	palpalis	NA	20	Adama
13/09/2021	Laboratory	Replica 1	24/08/2021	13/09/2021	767	GPGR1R1NC14J20	1309GPGR1R1NCJ20G14	unirradiated_unmarked	1	palpalis	NA	20	Adama
13/09/2021	Laboratory	Replica 1	24/08/2021	13/09/2021	768	GPGR1R1NC14J20	1309GPGR1R1NCJ20G14	unirradiated_unmarked	2	palpalis	NA	20	Adama
13/09/2021	Laboratory	Replica 1	24/08/2021	13/09/2021	769	GPGR1R1NC15J20	1309GPGR1R1NCJ20G15	unirradiated_unmarked	1	palpalis	NA	20	Adama
13/09/2021	Laboratory	Replica 1	24/08/2021	13/09/2021	770	GPGR1R1NC15J20	1309GPGR1R1NCJ20G15	unirradiated_unmarked	2	palpalis	NA	20	Adama
13/09/2021	Laboratory	Replica 1	24/08/2021	13/09/2021	771	GPGR1R1NC16J20	1309GPGR1R1NCJ20G16	unirradiated_unmarked	1	palpalis	NA	20	Adama
13/09/2021	Laboratory	Replica 1	24/08/2021	13/09/2021	772	GPGR1R1NC16J20	1309GPGR1R1NCJ20G16	unirradiated_unmarked	2	palpalis	NA	20	Adama
13/09/2021	Laboratory	Replica 1	24/08/2021	13/09/2021	773	GPGR1R1NC17J20	1309GPGR1R1NCJ20G17	unirradiated_unmarked	1	palpalis	NA	20	Adama
13/09/2021	Laboratory	Replica 1	24/08/2021	13/09/2021	774	GPGR1R1NC17J20	1309GPGR1R1NCJ20G17	unirradiated_unmarked	2	palpalis	NA	20	Adama
13/09/2021	Laboratory	Replica 1	24/08/2021	13/09/2021	775	GPGR1R1NC18J20	1309GPGR1R1NCJ20G18	unirradiated_unmarked	1	palpalis	NA	20	Adama
13/09/2021	Laboratory	Replica 1	24/08/2021	13/09/2021	776	GPGR1R1NC18J20	1309GPGR1R1NCJ20G18	unirradiated_unmarked	2	palpalis	NA	20	Adama
13/09/2021	Laboratory	Replica 1	24/08/2021	13/09/2021	777	GPGR1R1NC19J20	1309GPGR1R1NCJ20G19	unirradiated_unmarked	1	palpalis	NA	20	Adama
13/09/2021	Laboratory	Replica 1	24/08/2021	13/09/2021	778	GPGR1R1NC19J20	1309GPGR1R1NCJ20G19	unirradiated_unmarked	2	palpalis	NA	20	Adama
13/09/2021	Laboratory	Replica 1	24/08/2021	13/09/2021	779	GPGR1C1J20	1309GPGR1CJ20G1	irradiated-marked	1	palpalis	NA	20	Adama
13/09/2021	Laboratory	Replica 1	24/08/2021	13/09/2021	780	GPGR1C1J20	1309GPGR1CJ20G1	irradiated-marked	2	palpalis	NA	20	Adama
13/09/2021	Laboratory	Replica 1	24/08/2021	13/09/2021	781	GPGR1C2J20	1309GPGR1CJ20G2	irradiated-marked	1	palpalis	NA	20	Adama
13/09/2021	Laboratory	Replica 1	24/08/2021	13/09/2021	782	GPGR1C2J20	1309GPGR1CJ20G2	irradiated-marked	2	palpalis	NA	20	Adama
13/09/2021	Laboratory	Replica 1	24/08/2021	13/09/2021	783	GPGR1C3J20	1309GPGR1CJ20G3	irradiated-marked	1	palpalis	NA	20	Adama
13/09/2021	Laboratory	Replica 1	24/08/2021	13/09/2021	784	GPGR1C3J20	1309GPGR1CJ20G3	irradiated-marked	2	palpalis	NA	20	Adama
13/09/2021	Laboratory	Replica 1	24/08/2021	13/09/2021	785	GPGR1C4J20	1309GPGR1CJ20G4	irradiated-marked	1	palpalis	NA	20	Adama
13/09/2021	Laboratory	Replica 1	24/08/2021	13/09/2021	786	GPGR1C4J20	1309GPGR1CJ20G4	irradiated-marked	2	palpalis	NA	20	Adama
13/09/2021	Laboratory	Replica 1	24/08/2021	13/09/2021	787	GPGR1C5J20	1309GPGR1CJ20G5	irradiated-marked	1	palpalis	NA	20	Adama
13/09/2021	Laboratory	Replica 1	24/08/2021	13/09/2021	788	GPGR1C5J20	1309GPGR1CJ20G5	irradiated-marked	2	palpalis	NA	20	Adama
13/09/2021	Laboratory	Replica 1	24/08/2021	13/09/2021	789	GPGR1C6J20	1309GPGR1CJ20G6	irradiated-marked	1	palpalis	NA	20	Adama
13/09/2021	Laboratory	Replica 1	24/08/2021	13/09/2021	790	GPGR1C6J20	1309GPGR1CJ20G6	irradiated-marked	2	palpalis	NA	20	Adama
13/09/2021	Laboratory	Replica 1	24/08/2021	13/09/2021	791	GPGR1C7J20	1309GPGR1CJ20G7	irradiated-marked	1	palpalis	NA	20	Adama
13/09/2021	Laboratory	Replica 1	24/08/2021	13/09/2021	792	GPGR1C7J20	1309GPGR1CJ20G7	irradiated-marked	2	palpalis	NA	20	Adama
13/09/2021	Laboratory	Replica 1	24/08/2021	13/09/2021	793	GPGR1C8J20	1309GPGR1CJ20G8	irradiated-marked	1	palpalis	NA	20	Adama
13/09/2021	Laboratory	Replica 1	24/08/2021	13/09/2021	794	GPGR1C8J20	1309GPGR1CJ20G8	irradiated-marked	2	palpalis	NA	20	Adama
13/09/2021	Laboratory	Replica 1	24/08/2021	13/09/2021	795	GPGR1C9J20	1309GPGR1CJ20G9	irradiated-marked	1	palpalis	NA	20	Adama
13/09/2021	Laboratory	Replica 1	24/08/2021	13/09/2021	796	GPGR1C9J20	1309GPGR1CJ20G9	irradiated-marked	2	palpalis	NA	20	Adama
13/09/2021	Laboratory	Replica 1	24/08/2021	13/09/2021	797	GPGR1C10J20	1309GPGR1CJ20G10	irradiated-marked	1	palpalis	NA	20	Adama
13/09/2021	Laboratory	Replica 1	24/08/2021	13/09/2021	798	GPGR1C10J20	1309GPGR1CJ20G10	irradiated-marked	2	palpalis	NA	20	Adama
13/09/2021	Laboratory	Replica 1	24/08/2021	13/09/2021	799	GPGR1C11J20	1309GPGR1CJ20G11	irradiated-marked	1	palpalis	NA	20	Adama
13/09/2021	Laboratory	Replica 1	24/08/2021	13/09/2021	800	GPGR1C11J20	1309GPGR1CJ20G11	irradiated-marked	2	palpalis	NA	20	Adama
13/09/2021	Laboratory	Replica 1	24/08/2021	13/09/2021	801	GPGR1C12J20	1309GPGR1CJ20G12	irradiated-marked	1	palpalis	NA	20	Adama
13/09/2021	Laboratory	Replica 1	24/08/2021	13/09/2021	802	GPGR1C12J20	1309GPGR1CJ20G12	irradiated-marked	2	palpalis	NA	20	Adama
13/09/2021	Laboratory	Replica 1	24/08/2021	13/09/2021	803	GPGR1C13J20	1309GPGR1CJ20G13	irradiated-marked	1	palpalis	NA	20	Adama
13/09/2021	Laboratory	Replica 1	24/08/2021	13/09/2021	804	GPGR1C13J20	1309GPGR1CJ20G13	irradiated-marked	2	palpalis	NA	20	Adama
13/09/2021	Laboratory	Replica 1	24/08/2021	13/09/2021	805	GPGR1C14J20	1309GPGR1CJ20G14	irradiated-marked	1	palpalis	NA	20	Adama
13/09/2021	Laboratory	Replica 1	24/08/2021	13/09/2021	806	GPGR1C14J20	1309GPGR1CJ20G14	irradiated-marked	2	palpalis	NA	20	Adama
13/09/2021	Laboratory	Replica 1	24/08/2021	13/09/2021	807	GPGR1C15J20	1309GPGR1CJ20G15	irradiated-marked	1	palpalis	NA	20	Adama
13/09/2021	Laboratory	Replica 1	24/08/2021	13/09/2021	808	GPGR1C15J20	1309GPGR1CJ20G15	irradiated-marked	2	palpalis	NA	20	Adama
13/09/2021	Laboratory	Replica 1	24/08/2021	13/09/2021	809	GPGR1C16J20	1309GPGR1CJ20G16	irradiated-marked	1	palpalis	NA	20	Adama
13/09/2021	Laboratory	Replica 1	24/08/2021	13/09/2021	810	GPGR1C16J20	1309GPGR1CJ20G16	irradiated-marked	2	palpalis	NA	20	Adama
13/09/2021	Laboratory	Replica 1	24/08/2021	13/09/2021	811	GPGR1C17J20	1309GPGR1CJ20G17	irradiated-marked	1	palpalis	NA	20	Adama
13/09/2021	Laboratory	Replica 1	24/08/2021	13/09/2021	812	GPGR1C17J20	1309GPGR1CJ20G17	irradiated-marked	2	palpalis	NA	20	Adama
13/09/2021	Laboratory	Replica 1	24/08/2021	13/09/2021	813	GPGR1C18J20	1309GPGR1CJ20G18	irradiated-marked	1	palpalis	NA	20	Adama
13/09/2021	Laboratory	Replica 1	24/08/2021	13/09/2021	814	GPGR1C18J20	1309GPGR1CJ20G18	irradiated-marked	2	palpalis	NA	20	Adama
13/09/2021	Laboratory	Replica 1	24/08/2021	13/09/2021	815	GPGR1C19J20	1309GPGR1CJ20G19	irradiated-marked	1	palpalis	NA	20	Adama
13/09/2021	Laboratory	Replica 1	24/08/2021	13/09/2021	816	GPGR1C19J20	1309GPGR1CJ20G19	irradiated-marked	2	palpalis	NA	20	Adama
13/09/2021	Laboratory	Replica 1	24/08/2021	13/09/2021	817	GPGR1C20J20	1309GPGR1CJ20G20	irradiated-marked	1	palpalis	NA	20	Adama
13/09/2021	Laboratory	Replica 1	24/08/2021	13/09/2021	818	GPGR1C20J20	1309GPGR1CJ20G20	irradiated-marked	2	palpalis	NA	20	Adama
13/09/2021	Laboratory	Replica 1	24/08/2021	13/09/2021	819	GPGR1C21J20	1309GPGR1CJ20G21	irradiated-marked	1	palpalis	NA	20	Adama
13/09/2021	Laboratory	Replica 1	24/08/2021	13/09/2021	820	GPGR1C21J20	1309GPGR1CJ20G21	irradiated-marked	2	palpalis	NA	20	Adama
13/09/2021	Laboratory	Replica 2	03/09/2021	13/09/2021	821	GPGR2NC1J10	1309GPGR2NCJ10G1	unirradiated_unmarked	1	palpalis	NA	10	Adama
13/09/2021	Laboratory	Replica 2	03/09/2021	13/09/2021	822	GPGR2NC1J10	1309GPGR2NCJ10G1	unirradiated_unmarked	2	palpalis	NA	10	Adama
13/09/2021	Laboratory	Replica 2	03/09/2021	13/09/2021	823	GPGR2NC2J10	1309GPGR2NCJ10G2	unirradiated_unmarked	1	palpalis	NA	10	Adama
13/09/2021	Laboratory	Replica 2	03/09/2021	13/09/2021	824	GPGR2NC2J10	1309GPGR2NCJ10G2	unirradiated_unmarked	2	palpalis	NA	10	Adama
13/09/2021	Laboratory	Replica 2	03/09/2021	13/09/2021	825	GPGR2NC310	1309GPGR2NCJ10G3	unirradiated_unmarked	1	palpalis	NA	10	Adama
13/09/2021	Laboratory	Replica 2	03/09/2021	13/09/2021	826	GPGR2NC3J10	1309GPGR2NCJ10G3	unirradiated_unmarked	2	palpalis	NA	10	Adama
13/09/2021	Laboratory	Replica 2	03/09/2021	13/09/2021	827	GPGR2NC4J10	1309GPGR2NCJ10G4	unirradiated_unmarked	1	palpalis	NA	10	Adama
13/09/2021	Laboratory	Replica 2	03/09/2021	13/09/2021	828	GPGR2NC4J10	1309GPGR2NCJ10G4	unirradiated_unmarked	2	palpalis	NA	10	Adama
13/09/2021	Laboratory	Replica 2	03/09/2021	13/09/2021	829	GPGR2NC5J10	1309GPGR2NCJ10G5	unirradiated_unmarked	1	palpalis	NA	10	Adama
13/09/2021	Laboratory	Replica 2	03/09/2021	13/09/2021	830	GPGR2NC5J10	1309GPGR2NCJ10G5	unirradiated_unmarked	2	palpalis	NA	10	Adama
13/09/2021	Laboratory	Replica 2	03/09/2021	13/09/2021	831	GPGR2NC6J10	1309GPGR2NCJ10G6	unirradiated_unmarked	1	palpalis	NA	10	Adama
13/09/2021	Laboratory	Replica 2	03/09/2021	13/09/2021	832	GPGR2NC6J10	1309GPGR2NCJ10G6	unirradiated_unmarked	2	palpalis	NA	10	Adama
13/09/2021	Laboratory	Replica 2	03/09/2021	13/09/2021	833	GPGR2NC7J10	1309GPGR2NCJ10G7	unirradiated_unmarked	1	palpalis	NA	10	Adama
13/09/2021	Laboratory	Replica 2	03/09/2021	13/09/2021	834	GPGR2NC7J10	1309GPGR2NCJ10G7	unirradiated_unmarked	2	palpalis	NA	10	Adama
13/09/2021	Laboratory	Replica 2	03/09/2021	13/09/2021	835	GPGR2NC8J10	1309GPGR2NCJ10G8	unirradiated_unmarked	1	palpalis	NA	10	Adama
13/09/2021	Laboratory	Replica 2	03/09/2021	13/09/2021	836	GPGR2NC8J10	1309GPGR2NCJ10G8	unirradiated_unmarked	2	palpalis	NA	10	Adama
13/09/2021	Laboratory	Replica 2	03/09/2021	13/09/2021	837	GPGR2NC9J10	1309GPGR2NCJ10G9	unirradiated_unmarked	1	palpalis	NA	10	Adama
13/09/2021	Laboratory	Replica 2	03/09/2021	13/09/2021	838	GPGR2NC9J10	1309GPGR2NCJ10G9	unirradiated_unmarked	2	palpalis	NA	10	Adama
13/09/2021	Laboratory	Replica 2	03/09/2021	13/09/2021	839	GPGR2NC10J10	1309GPGR2NCJ10G10	unirradiated_unmarked	1	palpalis	NA	10	Adama
13/09/2021	Laboratory	Replica 2	03/09/2021	13/09/2021	840	GPGR2NC10J10	1309GPGR2NCJ10G10	unirradiated_unmarked	2	palpalis	NA	10	Adama
13/09/2021	Laboratory	Replica 2	03/09/2021	13/09/2021	841	GPGR2NC11J10	1309GPGR2NCJ10G11	unirradiated_unmarked	1	palpalis	NA	10	Adama
13/09/2021	Laboratory	Replica 2	03/09/2021	13/09/2021	842	GPGR2NC11J10	1309GPGR2NCJ10G11	unirradiated_unmarked	2	palpalis	NA	10	Adama
13/09/2021	Laboratory	Replica 2	03/09/2021	13/09/2021	843	GPGR2NC12J10	1309GPGR2NCJ10G12	unirradiated_unmarked	1	palpalis	NA	10	Adama
13/09/2021	Laboratory	Replica 2	03/09/2021	13/09/2021	844	GPGR2NC12J10	1309GPGR2NCJ10G12	unirradiated_unmarked	2	palpalis	NA	10	Adama
13/09/2021	Laboratory	Replica 2	03/09/2021	13/09/2021	845	GPGR2NC13J10	1309GPGR2NCJ10G13	unirradiated_unmarked	1	palpalis	NA	10	Adama
13/09/2021	Laboratory	Replica 2	03/09/2021	13/09/2021	846	GPGR2NC13J10	1309GPGR2NCJ10G13	unirradiated_unmarked	2	palpalis	NA	10	Adama
13/09/2021	Laboratory	Replica 2	03/09/2021	13/09/2021	847	GPGR2NC14J10	1309GPGR2NCJ10G14	unirradiated_unmarked	1	palpalis	NA	10	Adama
13/09/2021	Laboratory	Replica 2	03/09/2021	13/09/2021	848	GPGR2NC14J10	1309GPGR2NCJ10G14	unirradiated_unmarked	2	palpalis	NA	10	Adama
13/09/2021	Laboratory	Replica 2	03/09/2021	13/09/2021	849	GPGR2NC15J10	1309GPGR2NCJ10G15	unirradiated_unmarked	1	palpalis	NA	10	Adama
13/09/2021	Laboratory	Replica 2	03/09/2021	13/09/2021	850	GPGR2NC15J10	1309GPGR2NCJ10G15	unirradiated_unmarked	2	palpalis	NA	10	Adama
13/09/2021	Laboratory	Replica 2	03/09/2021	13/09/2021	851	GPGR2NC16J10	1309GPGR2NCJ10G16	unirradiated_unmarked	1	palpalis	NA	10	Adama
13/09/2021	Laboratory	Replica 2	03/09/2021	13/09/2021	852	GPGR2NC16J10	1309GPGR2NCJ10G16	unirradiated_unmarked	2	palpalis	NA	10	Adama
13/09/2021	Laboratory	Replica 2	03/09/2021	13/09/2021	853	GPGR2NC17J10	1309GPGR2NCJ10G17	unirradiated_unmarked	1	palpalis	NA	10	Adama
13/09/2021	Laboratory	Replica 2	03/09/2021	13/09/2021	854	GPGR2NC17J10	1309GPGR2NCJ10G17	unirradiated_unmarked	2	palpalis	NA	10	Adama
13/09/2021	Laboratory	Replica 2	03/09/2021	13/09/2021	855	GPGR2NC18J10	1309GPGR2NCJ10G18	unirradiated_unmarked	1	palpalis	NA	10	Adama
13/09/2021	Laboratory	Replica 2	03/09/2021	13/09/2021	856	GPGR2NC18J10	1309GPGR2NCJ10G18	unirradiated_unmarked	2	palpalis	NA	10	Adama
13/09/2021	Laboratory	Replica 2	03/09/2021	13/09/2021	857	GPGR2NC19J10	1309GPGR2NCJ10G19	unirradiated_unmarked	1	palpalis	NA	10	Adama
13/09/2021	Laboratory	Replica 2	03/09/2021	13/09/2021	858	GPGR2NC19J10	1309GPGR2NCJ10G19	unirradiated_unmarked	2	palpalis	NA	10	Adama
13/09/2021	Laboratory	Replica 2	03/09/2021	13/09/2021	859	GPGR2NC20J10	1309GPGR2NCJ10G20	unirradiated_unmarked	1	palpalis	NA	10	Adama
13/09/2021	Laboratory	Replica 2	03/09/2021	13/09/2021	860	GPGR2NC20J10	1309GPGR2NCJ10G20	unirradiated_unmarked	2	palpalis	NA	10	Adama
13/09/2021	Laboratory	Replica 2	03/09/2021	13/09/2021	861	GPGR2NC21J10	1309GPGR2NCJ10G21	unirradiated_unmarked	1	palpalis	NA	10	Adama
13/09/2021	Laboratory	Replica 2	03/09/2021	13/09/2021	862	GPGR2NC21J10	1309GPGR2NCJ10G21	unirradiated_unmarked	2	palpalis	NA	10	Adama
13/09/2021	Laboratory	Replica 2	03/09/2021	13/09/2021	863	GPGR2C1J10	1309GPGR2CJ10G1	irradiated-marked	1	palpalis	NA	10	Adama
13/09/2021	Laboratory	Replica 2	03/09/2021	13/09/2021	864	GPGR2C1J10	1309GPGR2CJ10G1	irradiated-marked	2	palpalis	NA	10	Adama
13/09/2021	Laboratory	Replica 2	03/09/2021	13/09/2021	865	GPGR2C2J10	1309GPGR2CJ10G2	irradiated-marked	1	palpalis	NA	10	Adama
13/09/2021	Laboratory	Replica 2	03/09/2021	13/09/2021	866	GPGR2C2J10	1309GPGR2CJ10G2	irradiated-marked	2	palpalis	NA	10	Adama
13/09/2021	Laboratory	Replica 2	03/09/2021	13/09/2021	867	GPGR2C3J10	1309GPGR2CJ10G3	irradiated-marked	1	palpalis	NA	10	Adama
13/09/2021	Laboratory	Replica 2	03/09/2021	13/09/2021	868	GPGR2C3J10	1309GPGR2CJ10G3	irradiated-marked	2	palpalis	NA	10	Adama
13/09/2021	Laboratory	Replica 2	03/09/2021	13/09/2021	869	GPGR2C4J10	1309GPGR2CJ10G4	irradiated-marked	1	palpalis	NA	10	Adama
13/09/2021	Laboratory	Replica 2	03/09/2021	13/09/2021	870	GPGR2C4J10	1309GPGR2CJ10G4	irradiated-marked	2	palpalis	NA	10	Adama
13/09/2021	Laboratory	Replica 2	03/09/2021	13/09/2021	871	GPGR2C5J10	1309GPGR2CJ10G5	irradiated-marked	1	palpalis	NA	10	Adama
13/09/2021	Laboratory	Replica 2	03/09/2021	13/09/2021	872	GPGR2C5J10	1309GPGR2CJ10G5	irradiated-marked	2	palpalis	NA	10	Adama
13/09/2021	Laboratory	Replica 2	03/09/2021	13/09/2021	873	GPGR2C6J10	1309GPGR2CJ10G6	irradiated-marked	1	palpalis	NA	10	Adama
13/09/2021	Laboratory	Replica 2	03/09/2021	13/09/2021	874	GPGR2C6J10	1309GPGR2CJ10G6	irradiated-marked	2	palpalis	NA	10	Adama
13/09/2021	Laboratory	Replica 2	03/09/2021	13/09/2021	875	GPGR2C7J10	1309GPGR2CJ10G7	irradiated-marked	1	palpalis	NA	10	Adama
13/09/2021	Laboratory	Replica 2	03/09/2021	13/09/2021	876	GPGR2C7J10	1309GPGR2CJ10G7	irradiated-marked	2	palpalis	NA	10	Adama
13/09/2021	Laboratory	Replica 2	03/09/2021	13/09/2021	877	GPGR2C8J10	1309GPGR2CJ10G8	irradiated-marked	1	palpalis	NA	10	Adama
13/09/2021	Laboratory	Replica 2	03/09/2021	13/09/2021	878	GPGR2C8J10	1309GPGR2CJ10G8	irradiated-marked	2	palpalis	NA	10	Adama
13/09/2021	Laboratory	Replica 2	03/09/2021	13/09/2021	879	GPGR2C9J10	1309GPGR2CJ10G9	irradiated-marked	1	palpalis	NA	10	Adama
13/09/2021	Laboratory	Replica 2	03/09/2021	13/09/2021	880	GPGR2C9J10	1309GPGR2CJ10G9	irradiated-marked	2	palpalis	NA	10	Adama
13/09/2021	Laboratory	Replica 2	03/09/2021	13/09/2021	881	GPGR2C10J10	1309GPGR2CJ10G10	irradiated-marked	1	palpalis	NA	10	Adama
13/09/2021	Laboratory	Replica 2	03/09/2021	13/09/2021	882	GPGR2C10J10	1309GPGR2CJ10G10	irradiated-marked	2	palpalis	NA	10	Adama
13/09/2021	Laboratory	Replica 2	03/09/2021	13/09/2021	883	GPGR2C11J10	1309GPGR2CJ10G11	irradiated-marked	1	palpalis	NA	10	Adama
13/09/2021	Laboratory	Replica 2	03/09/2021	13/09/2021	884	GPGR2C11J10	1309GPGR2CJ10G11	irradiated-marked	2	palpalis	NA	10	Adama
13/09/2021	Laboratory	Replica 2	03/09/2021	13/09/2021	885	GPGR2C12J10	1309GPGR2CJ10G12	irradiated-marked	1	palpalis	NA	10	Adama
13/09/2021	Laboratory	Replica 2	03/09/2021	13/09/2021	886	GPGR2C12J10	1309GPGR2CJ10G12	irradiated-marked	2	palpalis	NA	10	Adama
13/09/2021	Laboratory	Replica 2	03/09/2021	13/09/2021	887	GPGR2C13J10	1309GPGR2CJ10G13	irradiated-marked	1	palpalis	NA	10	Adama
13/09/2021	Laboratory	Replica 2	03/09/2021	13/09/2021	888	GPGR2C13J10	1309GPGR2CJ10G13	irradiated-marked	2	palpalis	NA	10	Adama
13/09/2021	Laboratory	Replica 2	03/09/2021	13/09/2021	889	GPGR2C14J10	1309GPGR2CJ10G14	irradiated-marked	1	palpalis	NA	10	Adama
13/09/2021	Laboratory	Replica 2	03/09/2021	13/09/2021	890	GPGR2C14J10	1309GPGR2CJ10G14	irradiated-marked	2	palpalis	NA	10	Adama
13/09/2021	Laboratory	Replica 2	03/09/2021	13/09/2021	891	GPGR2C15J10	1309GPGR2CJ10G15	irradiated-marked	1	palpalis	NA	10	Adama
13/09/2021	Laboratory	Replica 2	03/09/2021	13/09/2021	892	GPGR2C15J10	1309GPGR2CJ10G15	irradiated-marked	2	palpalis	NA	10	Adama
13/09/2021	Laboratory	Replica 2	03/09/2021	13/09/2021	893	GPGR2C1610	1309GPGR2CJ10G1610	irradiated-marked	1	palpalis	NA	10	Adama
13/09/2021	Laboratory	Replica 2	03/09/2021	13/09/2021	894	GPGR2C16J10	1309GPGR2CJ10G16	irradiated-marked	2	palpalis	NA	10	Adama
13/09/2021	Laboratory	Replica 2	03/09/2021	13/09/2021	895	GPGR2C17J10	1309GPGR2CJ10G17	irradiated-marked	1	palpalis	NA	10	Adama
13/09/2021	Laboratory	Replica 2	03/09/2021	13/09/2021	896	GPGR2C17J10	1309GPGR2CJ10G17	irradiated-marked	2	palpalis	NA	10	Adama
13/09/2021	Laboratory	Replica 2	03/09/2021	13/09/2021	897	GPGR2C18J10	1309GPGR2CJ10G18	irradiated-marked	1	palpalis	NA	10	Adama
13/09/2021	Laboratory	Replica 2	03/09/2021	13/09/2021	898	GPGR2C18J10	1309GPGR2CJ10G18	irradiated-marked	2	palpalis	NA	10	Adama
13/09/2021	Laboratory	Replica 2	03/09/2021	13/09/2021	899	GPGR2C19J10	1309GPGR2CJ10G19	irradiated-marked	1	palpalis	NA	10	Adama
13/09/2021	Laboratory	Replica 2	03/09/2021	13/09/2021	900	GPGR2C19J10	1309GPGR2CJ10G19	irradiated-marked	2	palpalis	NA	10	Adama
13/09/2021	Laboratory	Replica 2	03/09/2021	13/09/2021	901	GPGR2C20J10	1309GPGR2CJ10G20	irradiated-marked	1	palpalis	NA	10	Adama
13/09/2021	Laboratory	Replica 2	03/09/2021	13/09/2021	902	GPGR2C20J10	1309GPGR2CJ10G20	irradiated-marked	2	palpalis	NA	10	Adama
13/09/2021	Laboratory	Replica 2	03/09/2021	13/09/2021	903	GPGR2C21J10	1309GPGR2CJ10G21	irradiated-marked	1	palpalis	NA	10	Adama
13/09/2021	Laboratory	Replica 2	03/09/2021	13/09/2021	904	GPGR2C21J10	1309GPGR2CJ10G21	irradiated-marked	2	palpalis	NA	10	Adama
13/09/2021	Laboratory	Replica 2	03/09/2021	13/09/2021	905	GPGR2C22J10	1309GPGR2CJ10G22	irradiated-marked	1	palpalis	NA	10	Adama
13/09/2021	Laboratory	Replica 2	03/09/2021	13/09/2021	906	GPGR2C22J10	1309GPGR2CJ10G22	irradiated-marked	2	palpalis	NA	10	Adama
13/09/2021	Laboratory	Replica 2	03/09/2021	13/09/2021	907	GPGR2C23J10	1309GPGR2CJ10G23	irradiated-marked	1	palpalis	NA	10	Adama
13/09/2021	Laboratory	Replica 2	03/09/2021	13/09/2021	908	GPGR2C23J10	1309GPGR2CJ10G23	irradiated-marked	2	palpalis	NA	10	Adama
13/09/2021	Laboratory	Replica 2	03/09/2021	13/09/2021	909	GPGR2C24J10	1309GPGR2CJ10G24	irradiated-marked	1	palpalis	NA	10	Adama
13/09/2021	Laboratory	Replica 2	03/09/2021	13/09/2021	910	GPGR2C24J10	1309GPGR2CJ10G24	irradiated-marked	2	palpalis	NA	10	Adama
13/09/2021	Laboratory	Replica 3	08/09/2021	13/09/2021	911	GPGR3NC1J5	1309GPGR3NCJ5G1	unirradiated_unmarked	1	palpalis	NA	5	Adama
13/09/2021	Laboratory	Replica 3	08/09/2021	13/09/2021	912	GPGR3NC1J5	1309GPGR3NCJ5G1	unirradiated_unmarked	2	palpalis	NA	5	Adama
13/09/2021	Laboratory	Replica 3	08/09/2021	13/09/2021	913	GPGR3NC2J5	1309GPGR3NCJ5G2	unirradiated_unmarked	1	palpalis	NA	5	Adama
13/09/2021	Laboratory	Replica 3	08/09/2021	13/09/2021	914	GPGR3NC2J5	1309GPGR3NCJ5G2	unirradiated_unmarked	2	palpalis	NA	5	Adama
13/09/2021	Laboratory	Replica 3	08/09/2021	13/09/2021	915	GPGR3NC3J5	1309GPGR3NCJ5G3	unirradiated_unmarked	1	palpalis	NA	5	Adama
13/09/2021	Laboratory	Replica 3	08/09/2021	13/09/2021	916	GPGR3NC3J5	1309GPGR3NCJ5G3	unirradiated_unmarked	2	palpalis	NA	5	Adama
13/09/2021	Laboratory	Replica 3	08/09/2021	13/09/2021	917	GPGR3NC4J5	1309GPGR3NCJ5G4	unirradiated_unmarked	1	palpalis	NA	5	Adama
13/09/2021	Laboratory	Replica 3	08/09/2021	13/09/2021	918	GPGR3NC4J5	1309GPGR3NCJ5G4	unirradiated_unmarked	2	palpalis	NA	5	Adama
13/09/2021	Laboratory	Replica 3	08/09/2021	13/09/2021	919	GPGR3NC5J5	1309GPGR3NCJ5G5	unirradiated_unmarked	1	palpalis	NA	5	Adama
13/09/2021	Laboratory	Replica 3	08/09/2021	13/09/2021	920	GPGR3NC5J5	1309GPGR3NCJ5G5	unirradiated_unmarked	2	palpalis	NA	5	Adama
13/09/2021	Laboratory	Replica 3	08/09/2021	13/09/2021	921	GPGR3NC6J5	1309GPGR3NCJ5G6	unirradiated_unmarked	1	palpalis	NA	5	Adama
13/09/2021	Laboratory	Replica 3	08/09/2021	13/09/2021	922	GPGR3NC6J5	1309GPGR3NCJ5G6	unirradiated_unmarked	2	palpalis	NA	5	Adama
13/09/2021	Laboratory	Replica 3	08/09/2021	13/09/2021	923	GPGR3NC7J5	1309GPGR3NCJ5G7	unirradiated_unmarked	1	palpalis	NA	5	Adama
13/09/2021	Laboratory	Replica 3	08/09/2021	13/09/2021	924	GPGR3NC7J5	1309GPGR3NCJ5G7	unirradiated_unmarked	2	palpalis	NA	5	Adama
13/09/2021	Laboratory	Replica 3	08/09/2021	13/09/2021	925	GPGR3NC8J5	1309GPGR3NCJ5G8	unirradiated_unmarked	1	palpalis	NA	5	Adama
13/09/2021	Laboratory	Replica 3	08/09/2021	13/09/2021	926	GPGR3NC8J5	1309GPGR3NCJ5G8	unirradiated_unmarked	2	palpalis	NA	5	Adama
13/09/2021	Laboratory	Replica 3	08/09/2021	13/09/2021	927	GPGR3NC9J5	1309GPGR3NCJ5G9	unirradiated_unmarked	1	palpalis	NA	5	Adama
13/09/2021	Laboratory	Replica 3	08/09/2021	13/09/2021	928	GPGR3NC9J5	1309GPGR3NCJ5G9	unirradiated_unmarked	2	palpalis	NA	5	Adama
13/09/2021	Laboratory	Replica 3	08/09/2021	13/09/2021	929	GPGR3NC10J5	1309GPGR3NCJ5G10	unirradiated_unmarked	1	palpalis	NA	5	Adama
13/09/2021	Laboratory	Replica 3	08/09/2021	13/09/2021	930	GPGR3NC10J5	1309GPGR3NCJ5G10	unirradiated_unmarked	2	palpalis	NA	5	Adama
13/09/2021	Laboratory	Replica 3	08/09/2021	13/09/2021	931	GPGR3NC11J5	1309GPGR3NCJ5G11	unirradiated_unmarked	1	palpalis	NA	5	Adama
13/09/2021	Laboratory	Replica 3	08/09/2021	13/09/2021	932	GPGR3NC11J5	1309GPGR3NCJ5G11	unirradiated_unmarked	2	palpalis	NA	5	Adama
13/09/2021	Laboratory	Replica 3	08/09/2021	13/09/2021	933	GPGR3NC12J5	1309GPGR3NCJ5G12	unirradiated_unmarked	1	palpalis	NA	5	Adama
13/09/2021	Laboratory	Replica 3	08/09/2021	13/09/2021	934	GPGR3NC12J5	1309GPGR3NCJ5G12	unirradiated_unmarked	2	palpalis	NA	5	Adama
13/09/2021	Laboratory	Replica 3	08/09/2021	13/09/2021	935	GPGR3NC13J5	1309GPGR3NCJ5G13	unirradiated_unmarked	1	palpalis	NA	5	Adama
13/09/2021	Laboratory	Replica 3	08/09/2021	13/09/2021	936	GPGR3NC13J5	1309GPGR3NCJ5G13	unirradiated_unmarked	2	palpalis	NA	5	Adama
13/09/2021	Laboratory	Replica 3	08/09/2021	13/09/2021	937	GPGR3NC14J5	1309GPGR3NCJ5G14	unirradiated_unmarked	1	palpalis	NA	5	Adama
13/09/2021	Laboratory	Replica 3	08/09/2021	13/09/2021	938	GPGR3NC14J5	1309GPGR3NCJ5G14	unirradiated_unmarked	2	palpalis	NA	5	Adama
13/09/2021	Laboratory	Replica 3	08/09/2021	13/09/2021	939	GPGR3NC15J5	1309GPGR3NCJ5G15	unirradiated_unmarked	1	palpalis	NA	5	Adama
13/09/2021	Laboratory	Replica 3	08/09/2021	13/09/2021	940	GPGR3NC15J5	1309GPGR3NCJ5G15	unirradiated_unmarked	2	palpalis	NA	5	Adama
13/09/2021	Laboratory	Replica 3	08/09/2021	13/09/2021	941	GPGR3NC16J5	1309GPGR3NCJ5G16	unirradiated_unmarked	1	palpalis	NA	5	Adama
13/09/2021	Laboratory	Replica 3	08/09/2021	13/09/2021	942	GPGR3NC16J5	1309GPGR3NCJ5G16	unirradiated_unmarked	2	palpalis	NA	5	Adama
13/09/2021	Laboratory	Replica 3	08/09/2021	13/09/2021	943	GPGR3NC17J5	1309GPGR3NCJ5G17	unirradiated_unmarked	1	palpalis	NA	5	Adama
13/09/2021	Laboratory	Replica 3	08/09/2021	13/09/2021	944	GPGR3NC17J5	1309GPGR3NCJ5G17	unirradiated_unmarked	2	palpalis	NA	5	Adama
13/09/2021	Laboratory	Replica 3	08/09/2021	13/09/2021	945	GPGR3NC18J5	1309GPGR3NCJ5G18	unirradiated_unmarked	1	palpalis	NA	5	Adama
13/09/2021	Laboratory	Replica 3	08/09/2021	13/09/2021	946	GPGR3NC18J5	1309GPGR3NCJ5G18	unirradiated_unmarked	2	palpalis	NA	5	Adama
13/09/2021	Laboratory	Replica 3	08/09/2021	13/09/2021	947	GPGR3NC19J5	1309GPGR3NCJ5G19	unirradiated_unmarked	1	palpalis	NA	5	Adama
13/09/2021	Laboratory	Replica 3	08/09/2021	13/09/2021	948	GPGR3NC19J5	1309GPGR3NCJ5G19	unirradiated_unmarked	2	palpalis	NA	5	Adama
13/09/2021	Laboratory	Replica 3	08/09/2021	13/09/2021	949	GPGR3NC20J5	1309GPGR3NCJ5G20	unirradiated_unmarked	1	palpalis	NA	5	Adama
13/09/2021	Laboratory	Replica 3	08/09/2021	13/09/2021	950	GPGR3NC20J5	1309GPGR3NCJ5G20	unirradiated_unmarked	2	palpalis	NA	5	Adama
13/09/2021	Laboratory	Replica 3	08/09/2021	13/09/2021	951	GPGR3NC21J5	1309GPGR3NCJ5G21	unirradiated_unmarked	1	palpalis	NA	5	Adama
13/09/2021	Laboratory	Replica 3	08/09/2021	13/09/2021	952	GPGR3NC21J5	1309GPGR3NCJ5G21	unirradiated_unmarked	2	palpalis	NA	5	Adama
13/09/2021	Laboratory	Replica 3	08/09/2021	13/09/2021	953	GPGR3NC22J5	1309GPGR3NCJ5G22	unirradiated_unmarked	1	palpalis	NA	5	Adama
13/09/2021	Laboratory	Replica 3	08/09/2021	13/09/2021	954	GPGR3NC22J5	1309GPGR3NCJ5G22	unirradiated_unmarked	2	palpalis	NA	5	Adama
13/09/2021	Laboratory	Replica 3	08/09/2021	13/09/2021	955	GPGR3NC23J5	1309GPGR3NCJ5G23	unirradiated_unmarked	1	palpalis	NA	5	Adama
13/09/2021	Laboratory	Replica 3	08/09/2021	13/09/2021	956	GPGR3NC23J5	1309GPGR3NCJ5G23	unirradiated_unmarked	2	palpalis	NA	5	Adama
13/09/2021	Laboratory	Replica 3	08/09/2021	13/09/2021	957	GPGR3NC24J5	1309GPGR3NCJ5G24	unirradiated_unmarked	1	palpalis	NA	5	Adama
13/09/2021	Laboratory	Replica 3	08/09/2021	13/09/2021	958	GPGR3NC24J5	1309GPGR3NCJ5G24	unirradiated_unmarked	2	palpalis	NA	5	Adama
14/09/2021	Laboratory	NA	NA	14/09/2021	959	NA	NA	NA	NA	NA	NA	NA	Adama	Empty scan
14/09/2021	Laboratory	NA	NA	14/09/2021	960	NA	NA	NA	NA	NA	NA	NA	Adama	Empty scan
14/09/2021	Laboratory	Replica 3	09/09/2021	14/09/2021	961	GPGR3C1J5	1409GPGR3CJ5G1	irradiated-marked	1	palpalis	NA	5	Adama
14/09/2021	Laboratory	Replica 3	09/09/2021	14/09/2021	962	GPGR3C1J5	1409GPGR3CJ5G1	irradiated-marked	2	palpalis	NA	5	Adama
14/09/2021	Laboratory	Replica 3	09/09/2021	14/09/2021	963	GPGR3C2J5	1409GPGR3CJ5G2	irradiated-marked	1	palpalis	NA	5	Adama
14/09/2021	Laboratory	Replica 3	09/09/2021	14/09/2021	964	GPGR3C2J5	1409GPGR3CJ5G2	irradiated-marked	2	palpalis	NA	5	Adama
14/09/2021	Laboratory	Replica 3	09/09/2021	14/09/2021	965	GPGR3C3J5	1409GPGR3CJ5G3	irradiated-marked	1	palpalis	NA	5	Adama
14/09/2021	Laboratory	Replica 3	09/09/2021	14/09/2021	966	GPGR3C3J5	1409GPGR3CJ5G3	irradiated-marked	2	palpalis	NA	5	Adama
14/09/2021	Laboratory	Replica 3	09/09/2021	14/09/2021	967	GPGR3C4J5	1409GPGR3CJ5G4	irradiated-marked	1	palpalis	NA	5	Adama
14/09/2021	Laboratory	Replica 3	09/09/2021	14/09/2021	968	GPGR3C4J5	1409GPGR3CJ5G4	irradiated-marked	2	palpalis	NA	5	Adama
14/09/2021	Laboratory	Replica 3	09/09/2021	14/09/2021	969	GPGR3C5J5	1409GPGR3CJ5G5	irradiated-marked	1	palpalis	NA	5	Adama
14/09/2021	Laboratory	Replica 3	09/09/2021	14/09/2021	970	GPGR3C5J5	1409GPGR3CJ5G5	irradiated-marked	2	palpalis	NA	5	Adama
14/09/2021	Laboratory	Replica 3	09/09/2021	14/09/2021	971	GPGR3C6J5	1409GPGR3CJ5G6	irradiated-marked	1	palpalis	NA	5	Adama
14/09/2021	Laboratory	Replica 3	09/09/2021	14/09/2021	972	GPGR3C6J5	1409GPGR3CJ5G6	irradiated-marked	2	palpalis	NA	5	Adama
14/09/2021	Laboratory	Replica 3	09/09/2021	14/09/2021	973	GPGR3C7J5	1409GPGR3CJ5G7	irradiated-marked	1	palpalis	NA	5	Adama
14/09/2021	Laboratory	Replica 3	09/09/2021	14/09/2021	974	GPGR3C7J5	1409GPGR3CJ5G7	irradiated-marked	2	palpalis	NA	5	Adama
14/09/2021	Laboratory	Replica 3	09/09/2021	14/09/2021	975	GPGR3C8J5	1409GPGR3CJ5G8	irradiated-marked	1	palpalis	NA	5	Adama
14/09/2021	Laboratory	Replica 3	09/09/2021	14/09/2021	976	GPGR3C8J5	1409GPGR3CJ5G8	irradiated-marked	2	palpalis	NA	5	Adama
14/09/2021	Laboratory	Replica 3	09/09/2021	14/09/2021	977	GPGR3C9J5	1409GPGR3CJ5G9	irradiated-marked	1	palpalis	NA	5	Adama
14/09/2021	Laboratory	Replica 3	09/09/2021	14/09/2021	978	GPGR3C9J5	1409GPGR3CJ5G9	irradiated-marked	2	palpalis	NA	5	Adama
14/09/2021	Laboratory	Replica 3	09/09/2021	14/09/2021	979	GPGR3C10J5	1409GPGR3CJ5G10	irradiated-marked	1	palpalis	NA	5	Adama
14/09/2021	Laboratory	Replica 3	09/09/2021	14/09/2021	980	GPGR3C10J5	1409GPGR3CJ5G10	irradiated-marked	2	palpalis	NA	5	Adama
14/09/2021	Laboratory	Replica 3	09/09/2021	14/09/2021	981	GPGR3C11J5	1409GPGR3CJ5G11	irradiated-marked	1	palpalis	NA	5	Adama
14/09/2021	Laboratory	Replica 3	09/09/2021	14/09/2021	982	GPGR3C11J5	1409GPGR3CJ5G11	irradiated-marked	2	palpalis	NA	5	Adama
14/09/2021	Laboratory	Replica 3	09/09/2021	14/09/2021	983	GPGR3C12J5	1409GPGR3CJ5G12	irradiated-marked	1	palpalis	NA	5	Adama
14/09/2021	Laboratory	Replica 3	09/09/2021	14/09/2021	984	GPGR3C12J5	1409GPGR3CJ5G12	irradiated-marked	2	palpalis	NA	5	Adama
14/09/2021	Laboratory	Replica 3	09/09/2021	14/09/2021	985	GPGR3C13J5	1409GPGR3CJ5G13	irradiated-marked	1	palpalis	NA	5	Adama
14/09/2021	Laboratory	Replica 3	09/09/2021	14/09/2021	986	GPGR3C13J5	1409GPGR3CJ5G13	irradiated-marked	2	palpalis	NA	5	Adama
14/09/2021	Laboratory	Replica 3	09/09/2021	14/09/2021	987	GPGR3C14J5	1409GPGR3CJ5G14	irradiated-marked	1	palpalis	NA	5	Adama
14/09/2021	Laboratory	Replica 3	09/09/2021	14/09/2021	988	GPGR3C14J5	1409GPGR3CJ5G14	irradiated-marked	2	palpalis	NA	5	Adama
14/09/2021	Laboratory	Replica 3	09/09/2021	14/09/2021	989	GPGR3C15J5	1409GPGR3CJ5G15	irradiated-marked	1	palpalis	NA	5	Adama
14/09/2021	Laboratory	Replica 3	09/09/2021	14/09/2021	990	GPGR3C15J5	1409GPGR3CJ5G15	irradiated-marked	2	palpalis	NA	5	Adama
14/09/2021	Laboratory	Replica 3	09/09/2021	14/09/2021	991	GPGR3C16J5	1409GPGR3CJ5G16	irradiated-marked	1	palpalis	NA	5	Adama
14/09/2021	Laboratory	Replica 3	09/09/2021	14/09/2021	992	GPGR3C16J5	1409GPGR3CJ5G16	irradiated-marked	2	palpalis	NA	5	Adama
14/09/2021	Laboratory	Replica 3	09/09/2021	14/09/2021	993	GPGR3C17J5	1409GPGR3CJ5G17	irradiated-marked	1	palpalis	NA	5	Adama
14/09/2021	Laboratory	Replica 3	09/09/2021	14/09/2021	994	GPGR3C17J5	1409GPGR3CJ5G17	irradiated-marked	2	palpalis	NA	5	Adama
14/09/2021	Laboratory	Replica 3	09/09/2021	14/09/2021	995	GPGR3C18J5	1409GPGR3CJ5G18	irradiated-marked	1	palpalis	NA	5	Adama
14/09/2021	Laboratory	Replica 3	09/09/2021	14/09/2021	996	GPGR3C18J5	1409GPGR3CJ5G18	irradiated-marked	2	palpalis	NA	5	Adama
14/09/2021	Laboratory	Replica 3	09/09/2021	14/09/2021	997	GPGR3C19J5	1409GPGR3CJ5G19	irradiated-marked	1	palpalis	NA	5	Adama
14/09/2021	Laboratory	Replica 3	09/09/2021	14/09/2021	998	GPGR3C19J5	1409GPGR3CJ5G19	irradiated-marked	2	palpalis	NA	5	Adama
14/09/2021	Laboratory	Replica 3	09/09/2021	14/09/2021	999	GPGR3C20J5	1409GPGR3CJ5G20	irradiated-marked	1	palpalis	NA	5	Adama
14/09/2021	Laboratory	Replica 3	09/09/2021	14/09/2021	1000	GPGR3C20J5	1409GPGR3CJ5G20	irradiated-marked	2	palpalis	NA	5	Adama
14/09/2021	Laboratory	Replica 3	09/09/2021	14/09/2021	1001	GPGR3C21J5	1409GPGR3CJ5G21	irradiated-marked	1	palpalis	NA	5	Adama
14/09/2021	Laboratory	Replica 3	09/09/2021	14/09/2021	1002	GPGR3C21J5	1409GPGR3CJ5G21	irradiated-marked	2	palpalis	NA	5	Adama
14/09/2021	Laboratory	Replica 3	09/09/2021	14/09/2021	1003	GPGR3C22J5	1409GPGR3CJ5G22	irradiated-marked	1	palpalis	NA	5	Adama
14/09/2021	Laboratory	Replica 3	09/09/2021	14/09/2021	1004	GPGR3C22J5	1409GPGR3CJ5G22	irradiated-marked	2	palpalis	NA	5	Adama
14/09/2021	Laboratory	Replica 3	09/09/2021	14/09/2021	1005	GPGR3C23J5	1409GPGR3CJ5G23	irradiated-marked	1	palpalis	NA	5	Adama
14/09/2021	Laboratory	Replica 3	09/09/2021	14/09/2021	1006	GPGR3C23J5	1409GPGR3CJ5G23	irradiated-marked	2	palpalis	NA	5	Adama
14/09/2021	Laboratory	Replica 3	09/09/2021	14/09/2021	1007	GPGR3C24J5	1409GPGR3CJ5G24	irradiated-marked	1	palpalis	NA	5	Adama
14/09/2021	Laboratory	Replica 3	09/09/2021	14/09/2021	1008	GPGR3C24J5	1409GPGR3CJ5G24	irradiated-marked	2	palpalis	NA	5	Adama
14/09/2021	Laboratory	Replica 3	09/09/2021	14/09/2021	1009	GPGR3C25J5	1409GPGR3CJ5G25	irradiated-marked	1	palpalis	NA	5	Adama
14/09/2021	Laboratory	Replica 3	09/09/2021	14/09/2021	1010	GPGR3C25J5	1409GPGR3CJ5G25	irradiated-marked	2	palpalis	NA	5	Adama
14/09/2021	Field	1st catching	NA	14/09/2021	1011	GPGS1	1409GPGSDG1	Field	1	palpalis	Female	48	Adama
14/09/2021	Field	1st catching	NA	14/09/2021	1012	GPGS1	1409GPGSDG1	Field	2	palpalis	Female	48	Adama
14/09/2021	Field	1st catching	NA	14/09/2021	1013	GPGS2	1409GPGSDG2	Field	1	palpalis	Male	NA	Adama
14/09/2021	Field	1st catching	NA	14/09/2021	1014	GPGS2	1409GPGSDG2	Field	2	palpalis	Male	NA	Adama
14/09/2021	Field	1st catching	NA	14/09/2021	1015	GPGS3	1409GPGSDG3	Field	1	palpalis	Female	8	Adama
14/09/2021	Field	1st catching	NA	14/09/2021	1016	GPGS3	1409GPGSDG3	Field	2	palpalis	Female	8	Adama
14/09/2021	Field	1st catching	NA	14/09/2021	1017	GPGS4	1409GPGSDG4	Field	1	palpalis	Male	NA	Adama
14/09/2021	Field	1st catching	NA	14/09/2021	1018	GPGS4	1409GPGSDG4	Field	2	palpalis	Male	NA	Adama
14/09/2021	Field	1st catching	NA	14/09/2021	1019	GPGS5	1409GPGSDG5	Field	1	palpalis	Female	NA	Adama
14/09/2021	Field	1st catching	NA	14/09/2021	1020	GPGS5	1409GPGSDG5	Field	2	palpalis	Female	NA	Adama
14/09/2021	Field	1st catching	NA	14/09/2021	1021	GPGS6	1409GPGSDG6	Field	1	palpalis	Female	NA	Adama
14/09/2021	Field	1st catching	NA	14/09/2021	1022	GPGS6	1409GPGSDG6	Field	2	palpalis	Female	NA	Adama
14/09/2021	Field	1st catching	NA	14/09/2021	1023	GPGS7	1409GPGSDG7	Field	1	palpalis	Female	38	Adama
14/09/2021	Field	1st catching	NA	14/09/2021	1024	GPGS7	1409GPGSDG7	Field	2	palpalis	Female	38	Adama
14/09/2021	Field	1st catching	NA	14/09/2021	1025	GPGS8	1409GPGSDG8	Field	1	palpalis	Female	38	Adama
14/09/2021	Field	1st catching	NA	14/09/2021	1026	GPGS8	1409GPGSDG8	Field	2	palpalis	Female	38	Adama
14/09/2021	Field	1st catching	NA	14/09/2021	1027	GPGS9	1409GPGSDG9	Field	1	palpalis	Female	34	Adama
14/09/2021	Field	1st catching	NA	14/09/2021	1028	GPGS9	1409GPGSDG9	Field	2	palpalis	Female	34	Adama
15/09/2021	Field	1st catching	NA	15/09/2021	1029	NA	NA	Field	NA	NA	NA	NA	Adama	Scan number confusion
15/09/2021	Field	1st catching	NA	15/09/2021	1030	NA	NA	Field	NA	NA	NA	NA	Adama	Scan number confusion
15/09/2021	Field	1st catching	NA	15/09/2021	1031	GPGS10	NA	Field	NA	NA	NA	NA	Adama	Scan number confusion
15/09/2021	Field	1st catching	NA	15/09/2021	1032	GPGS10	NA	Field	NA	NA	NA	NA	Adama	Scan number confusion
15/09/2021	Field	1st catching	NA	15/09/2021	1033	GPGS11	NA	Field	NA	NA	NA	NA	Adama	Scan number confusion
15/09/2021	Field	1st catching	NA	15/09/2021	1034	GPGS11	NA	Field	NA	NA	NA	NA	Adama	Scan number confusion
15/09/2021	Field	1st catching	NA	15/09/2021	1035	GPGS12	NA	Field	NA	NA	NA	NA	Adama	Scan number confusion
15/09/2021	Field	1st catching	NA	15/09/2021	1036	GPGS12	NA	Field	NA	NA	NA	NA	Adama	Scan number confusion
15/09/2021	Field	1st catching	NA	15/09/2021	1037	GPGS13	NA	Field	NA	NA	NA	NA	Adama	Scan number confusion
15/09/2021	Field	1st catching	NA	15/09/2021	1038	GPGS13	NA	Field	NA	NA	NA	NA	Adama	Scan number confusion
15/09/2021	Field	1st catching	NA	15/09/2021	1039	GPGS14	NA	Field	NA	NA	NA	NA	Adama	Scan number confusion
15/09/2021	Field	1st catching	NA	15/09/2021	1040	GPGS14	NA	Field	NA	NA	NA	NA	Adama	Scan number confusion
15/09/2021	Field	1st catching	NA	15/09/2021	1041	GPGS15	NA	Field	NA	NA	NA	NA	Adama	Scan number confusion
15/09/2021	Field	1st catching	NA	15/09/2021	1042	GPGS15	NA	Field	NA	NA	NA	NA	Adama	Scan number confusion
16/09/2021	Field	1st catching	NA	16/09/2021	1043	NA	NA	Field	NA	NA	NA	NA	Adama	Empty scan
16/09/2021	Field	1st catching	NA	16/09/2021	1044	NA	NA	Field	NA	NA	NA	NA	Adama	Empty scan
16/09/2021	Field	1st catching	NA	16/09/2021	1045	GPGS16	1409GPGSDG16	Field	1	palpalis	Male	3	Adama
16/09/2021	Field	1st catching	NA	16/09/2021	1046	GPGS16	1409GPGSDG16	Field	2	palpalis	Male	3	Adama
16/09/2021	Field	1st catching	NA	16/09/2021	1047	NA	NA	Field	NA	NA	NA	NA	Adama	fly away
16/09/2021	Field	1st catching	NA	16/09/2021	1048	NA	NA	Field	NA	NA	NA	NA	Adama	fly away
16/09/2021	Field	1st catching	NA	16/09/2021	1049	GPGS17	1409GPGSDG17	Field	1	palpalis	Male	2	Adama
16/09/2021	Field	1st catching	NA	16/09/2021	1050	GPGS17	1409GPGSDG17	Field	2	palpalis	Male	2	Adama
16/09/2021	Field	1st catching	NA	16/09/2021	1051	NA	NA	Field	NA	NA	NA	NA	Adama	Fly away
16/09/2021	Field	1st catching	NA	16/09/2021	1052	NA	NA	Field	NA	NA	NA	NA	Adama	Fly away
16/09/2021	Field	1st catching	NA	16/09/2021	1053	GPGS18	1409GPGSDG18	Field	1	palpalis	Female	28	Adama
16/09/2021	Field	1st catching	NA	16/09/2021	1054	GPGS18	1409GPGSDG18	Field	2	palpalis	Female	28	Adama
16/09/2021	Field	1st catching	NA	16/09/2021	1055	GPGS19	1409GPGSDG19	Field	1	palpalis	Male	2	Adama
16/09/2021	Field	1st catching	NA	16/09/2021	1056	GPGS19	1409GPGSDG19	Field	2	palpalis	Male	2	Adama
16/09/2021	Field	1st catching	NA	16/09/2021	1057	GPGS20	1409GPGSDG20	Field	1	palpalis	Female	18	Adama
16/09/2021	Field	1st catching	NA	16/09/2021	1058	GPGS20	1409GPGSDG20	Field	2	palpalis	Female	18	Adama
16/09/2021	Field	1st catching	NA	16/09/2021	1059	GPGS21	1409GPGSDG21	Field	1	palpalis	Male	2	Adama
16/09/2021	Field	1st catching	NA	16/09/2021	1060	GPGS21	1409GPGSDG21	Field	2	palpalis	Male	2	Adama
16/09/2021	Field	1st catching	NA	16/09/2021	1061	GPGS22	1409GPGSDG22	Field	1	palpalis	Male	1	Adama
16/09/2021	Field	1st catching	NA	16/09/2021	1062	GPGS22	1409GPGSDG22	Field	2	palpalis	Male	1	Adama
16/09/2021	Field	1st catching	NA	16/09/2021	1063	GPGS23	1409GPGSDG23	Field	1	palpalis	Male	3	Adama
16/09/2021	Field	1st catching	NA	16/09/2021	1064	GPGS23	1409GPGSDG23	Field	2	palpalis	Male	3	Adama
16/09/2021	Field	1st catching	NA	16/09/2021	1065	GPGS24	1409GPGSDG24	Field	1	palpalis	Male	3	Adama
16/09/2021	Field	1st catching	NA	16/09/2021	1066	GPGS24	1409GPGSDG24	Field	2	palpalis	Male	3	Adama
16/09/2021	Field	1st catching	NA	16/09/2021	1067	GPGS25	1409GPGSDG25	Field	1	palpalis	Male	2	Adama
16/09/2021	Field	1st catching	NA	16/09/2021	1068	GPGS25	1409GPGSDG25	Field	2	palpalis	Male	2	Adama
16/09/2021	Field	1st catching	NA	16/09/2021	1069	GPGS26	1409GPGSDG26	Field	1	palpalis	Female	18	Adama
16/09/2021	Field	1st catching	NA	16/09/2021	1070	GPGS26	1409GPGSDG26	Field	2	palpalis	Female	18	Adama
16/09/2021	Field	1st catching	NA	16/09/2021	1071	GPGS27	1409GPGSDG27	Field	1	palpalis	Male	2	Adama
16/09/2021	Field	1st catching	NA	16/09/2021	1072	GPGS27	1409GPGSDG27	Field	2	palpalis	Male	2	Adama
16/09/2021	Field	1st catching	NA	16/09/2021	1073	GPGS28	1409GPGSDG28	Field	1	palpalis	Male	3	Adama
16/09/2021	Field	1st catching	NA	16/09/2021	1074	GPGS28	1409GPGSDG28	Field	2	palpalis	Male	3	Adama
16/09/2021	Field	1st catching	NA	16/09/2021	1075	GPGS29	1409GPGSDG29	Field	1	palpalis	Male	1	Adama
16/09/2021	Field	1st catching	NA	16/09/2021	1076	GPGS29	1409GPGSDG29	Field	2	palpalis	Male	1	Adama
16/09/2021	Field	1st catching	NA	16/09/2021	1077	GPGS30	1409GPGSDG30	Field	1	palpalis	Female	18	Adama
16/09/2021	Field	1st catching	NA	16/09/2021	1078	GPGS30	1409GPGSDG30	Field	2	palpalis	Female	18	Adama
16/09/2021	Field	1st catching	NA	16/09/2021	1079	GPGS31	1409GPGSDG31	Field	1	palpalis	Female	8	Adama
16/09/2021	Field	1st catching	NA	16/09/2021	1080	GPGS31	1409GPGSDG31	Field	2	palpalis	Female	8	Adama
16/09/2021	Field	1st catching	NA	16/09/2021	1081	GPGS32	1409GPGSDG32	Field	1	palpalis	Female	68	Adama
16/09/2021	Field	1st catching	NA	16/09/2021	1082	GPGS32	1409GPGSDG32	Field	2	palpalis	Female	68	Adama
16/09/2021	Field	1st catching	NA	16/09/2021	1083	GPGS33	1409GPGSDG33	Field	1	palpalis	Female	18	Adama
16/09/2021	Field	1st catching	NA	16/09/2021	1084	GPGS33	1409GPGSDG33	Field	2	palpalis	Female	18	Adama
16/09/2021	Field	1st catching	NA	16/09/2021	1085	GPGS34	1409GPGSDG34	Field	1	palpalis	Male	2	Adama
16/09/2021	Field	1st catching	NA	16/09/2021	1086	GPGS34	1409GPGSDG34	Field	2	palpalis	Male	2	Adama
16/09/2021	Field	1st catching	NA	16/09/2021	1087	GPGS35	1409GPGSDG35	Field	1	palpalis	Male	2	Adama
16/09/2021	Field	1st catching	NA	16/09/2021	1088	GPGS35	1409GPGSDG35	Field	2	palpalis	Male	2	Adama
16/09/2021	Field	1st catching	NA	16/09/2021	1089	GPGS36	1409GPGSDG36	Field	1	palpalis	Female	48	Adama
16/09/2021	Field	1st catching	NA	16/09/2021	1090	GPGS36	1409GPGSDG36	Field	2	palpalis	Female	48	Adama
16/09/2021	Field	1st catching	NA	16/09/2021	1091	GPGS37	1409GPGSDG37	Field	1	palpalis	Female	54	Adama
16/09/2021	Field	1st catching	NA	16/09/2021	1092	GPGS37	1409GPGSDG37	Field	2	palpalis	Female	54	Adama
16/09/2021	Field	1st catching	NA	16/09/2021	1093	GPGS38	1409GPGSDG38	Field	1	palpalis	Female	14	Adama
16/09/2021	Field	1st catching	NA	16/09/2021	1094	GPGS38	1409GPGSDG38	Field	2	palpalis	Female	14	Adama
16/09/2021	Field	1st catching	NA	16/09/2021	1095	GPGS39	1409GPGSDG39	Field	1	palpalis	Female	34	Adama
16/09/2021	Field	1st catching	NA	16/09/2021	1096	GPGS39	1409GPGSDG39	Field	2	palpalis	Female	34	Adama
16/09/2021	Field	1st catching	NA	16/09/2021	1097	GPGS40	1409GPGSDG40	Field	1	palpalis	Male	2	Adama
16/09/2021	Field	1st catching	NA	16/09/2021	1098	GPGS40	1409GPGSDG40	Field	2	palpalis	Male	2	Adama
16/09/2021	Field	1st catching	NA	16/09/2021	1099	GPGS41	1409GPGSDG41	Field	1	palpalis	Female	44	Adama
16/09/2021	Field	1st catching	NA	16/09/2021	1100	GPGS41	1409GPGSDG41	Field	2	palpalis	Female	44	Adama
16/09/2021	Field	1st catching	NA	16/09/2021	1101	GPGS42	1409GPGSDG42	Field	1	palpalis	Female	18	Adama
16/09/2021	Field	1st catching	NA	16/09/2021	1102	GPGS42	1409GPGSDG42	Field	2	palpalis	Female	18	Adama
16/09/2021	Field	1st catching	NA	16/09/2021	1103	NA	NA	Field	NA	NA	NA	NA	Adama	Fly away
16/09/2021	Field	1st catching	NA	16/09/2021	1104	NA	NA	Field	NA	NA	NA	NA	Adama	Fly away
16/09/2021	Field	1st catching	NA	16/09/2021	1105	GPGS43	1409GPGSDG43	Field	1	palpalis	Female	78	Adama
16/09/2021	Field	1st catching	NA	16/09/2021	1106	GPGS43	1409GPGSDG43	Field	2	palpalis	Female	78	Adama
16/09/2021	Field	1st catching	NA	16/09/2021	1107	GPGS44	1409GPGSDG44	Field	1	palpalis	Female	54	Adama
16/09/2021	Field	1st catching	NA	16/09/2021	1108	GPGS44	1409GPGSDG44	Field	2	palpalis	Female	54	Adama
16/09/2021	Field	1st catching	NA	16/09/2021	1109	GPGS45	1409GPGSDG45	Field	1	palpalis	Female	23	Adama
16/09/2021	Field	1st catching	NA	16/09/2021	1110	GPGS45	1409GPGSDG45	Field	2	palpalis	Female	23	Adama
16/09/2021	Field	1st catching	NA	16/09/2021	1111	GPGS46	1409GPGSDG46	Field	1	palpalis	Male	2	Adama
16/09/2021	Field	1st catching	NA	16/09/2021	1112	GPGS46	1409GPGSDG46	Field	2	palpalis	Male	2	Adama
16/09/2021	Field	1st catching	NA	16/09/2021	1113	GPGS47	1409GPGSDG47	Field	1	palpalis	Male	1	Adama
16/09/2021	Field	1st catching	NA	16/09/2021	1114	GPGS47	1409GPGSDG47	Field	2	palpalis	Male	1	Adama
16/09/2021	Field	1st catching	NA	16/09/2021	1115	GPGS48	1409GPGSDG48	Field	1	palpalis	Female	78	Adama
16/09/2021	Field	1st catching	NA	16/09/2021	1116	GPGS48	1409GPGSDG48	Field	2	palpalis	Female	78	Adama
16/09/2021	Field	1st catching	NA	16/09/2021	1117	GPGS49	1409GPGSDG49	Field	1	palpalis	Female	14	Adama
16/09/2021	Field	1st catching	NA	16/09/2021	1118	GPGS49	1409GPGSDG49	Field	2	palpalis	Female	14	Adama
16/09/2021	Field	1st catching	NA	16/09/2021	1119	GPGS50	1409GPGSDG50	Field	1	palpalis	Female	74	Adama
16/09/2021	Field	1st catching	NA	16/09/2021	1120	GPGS50	1409GPGSDG50	Field	2	palpalis	Female	74	Adama
16/09/2021	Field	1st catching	NA	16/09/2021	1121	GPGS51	1409GPGSDG51	Field	1	palpalis	Female	14	Adama
16/09/2021	Field	1st catching	NA	16/09/2021	1122	GPGS51	1409GPGSDG51	Field	2	palpalis	Female	14	Adama
16/09/2021	Field	1st catching	NA	16/09/2021	1123	GPGS52	1409GPGSDG52	Field	1	palpalis	Female	68	Adama
16/09/2021	Field	1st catching	NA	16/09/2021	1124	GPGS52	1409GPGSDG52	Field	2	palpalis	Female	68	Adama
16/09/2021	Field	1st catching	NA	16/09/2021	1125	GPGS53	1409GPGSDG53	Field	1	palpalis	Female	48	Adama
16/09/2021	Field	1st catching	NA	16/09/2021	1126	GPGS53	1409GPGSDG53	Field	2	palpalis	Female	48	Adama
16/09/2021	Field	1st catching	NA	16/09/2021	1127	GPGSND1	1609GPGSNDG1	Field	1	palpalis	NA	NA	Adama	scanned undissected
16/09/2021	Field	1st catching	NA	16/09/2021	1128	GPGSND1	1609GPGSNDG1	Field	2	palpalis	NA	NA	Adama	scanned undissected
16/09/2021	Field	1st catching	NA	16/09/2021	1129	GPGSND2	1609GPGSNDG2	Field	1	palpalis	NA	NA	Adama	scanned undissected
16/09/2021	Field	1st catching	NA	16/09/2021	1130	GPGSND2	1609GPGSNDG2	Field	2	palpalis	NA	NA	Adama	scanned undissected
16/09/2021	Field	1st catching	NA	16/09/2021	1131	GPGSND3	1609GPGSNDG3	Field	1	palpalis	NA	NA	Adama	scanned undissected
16/09/2021	Field	1st catching	NA	16/09/2021	1132	GPGSND3	1609GPGSNDG3	Field	2	palpalis	NA	NA	Adama	scanned undissected
16/09/2021	Field	1st catching	NA	16/09/2021	1133	GPGSND4	1609GPGSNDG4	Field	1	palpalis	NA	NA	Adama	scanned undissected
16/09/2021	Field	1st catching	NA	16/09/2021	1134	GPGSND4	1609GPGSNDG4	Field	2	palpalis	NA	NA	Adama	scanned undissected
16/09/2021	Field	1st catching	NA	16/09/2021	1135	GPGSND5	1609GPGSNDG5	Field	1	palpalis	NA	NA	Adama	scanned undissected
16/09/2021	Field	1st catching	NA	16/09/2021	1136	GPGSND5	1609GPGSNDG5	Field	2	palpalis	NA	NA	Adama	scanned undissected
16/09/2021	Field	1st catching	NA	16/09/2021	1137	GPGSND6	1609GPGSNDG6	Field	1	palpalis	NA	NA	Adama	scanned undissected
16/09/2021	Field	1st catching	NA	16/09/2021	1138	GPGSND6	1609GPGSNDG6	Field	2	palpalis	NA	NA	Adama	scanned undissected
16/09/2021	Field	1st catching	NA	16/09/2021	1139	GPGSND7	1609GPGSNDG7	Field	1	palpalis	NA	NA	Adama	scanned undissected
16/09/2021	Field	1st catching	NA	16/09/2021	1140	GPGSND7	1609GPGSNDG7	Field	2	palpalis	NA	NA	Adama	scanned undissected
16/09/2021	Field	1st catching	NA	16/09/2021	1141	GPGSND8	1609GPGSNDG8	Field	1	palpalis	NA	NA	Adama	scanned undissected
16/09/2021	Field	1st catching	NA	16/09/2021	1142	GPGSND8	1609GPGSNDG8	Field	2	palpalis	NA	NA	Adama	scanned undissected
16/09/2021	Field	1st catching	NA	16/09/2021	1143	GPGSND9	1609GPGSNDG9	Field	1	palpalis	NA	NA	Adama	scanned undissected
16/09/2021	Field	1st catching	NA	16/09/2021	1144	GPGSND9	1609GPGSNDG9	Field	2	palpalis	NA	NA	Adama	scanned undissected
16/09/2021	Field	1st catching	NA	16/09/2021	1145	GPGSND10	1609GPGSNDG10	Field	1	palpalis	NA	NA	Adama	scanned undissected
16/09/2021	Field	1st catching	NA	16/09/2021	1146	GPGSND10	1609GPGSNDG10	Field	2	palpalis	NA	NA	Adama	scanned undissected
16/09/2021	Field	1st catching	NA	16/09/2021	1147	GPGSND11	1609GPGSNDG11	Field	1	palpalis	NA	NA	Adama	scanned undissected
16/09/2021	Field	1st catching	NA	16/09/2021	1148	GPGSND11	1609GPGSNDG11	Field	2	palpalis	NA	NA	Adama	scanned undissected
16/09/2021	Field	1st catching	NA	16/09/2021	1149	GPGSND12	1609GPGSNDG12	Field	1	palpalis	NA	NA	Adama	scanned undissected
16/09/2021	Field	1st catching	NA	16/09/2021	1150	GPGSND12	1609GPGSNDG12	Field	2	palpalis	NA	NA	Adama	scanned undissected
16/09/2021	Field	1st catching	NA	16/09/2021	1151	GPGSND13	1609GPGSNDG13	Field	1	palpalis	NA	NA	Adama	scanned undissected
16/09/2021	Field	1st catching	NA	16/09/2021	1152	GPGSND13	1609GPGSNDG13	Field	2	palpalis	NA	NA	Adama	scanned undissected
16/09/2021	Field	1st catching	NA	16/09/2021	1153	GPGSND14	1609GPGSNDG14	Field	1	palpalis	NA	NA	Adama	scanned undissected
16/09/2021	Field	1st catching	NA	16/09/2021	1154	GPGSND14	1609GPGSNDG14	Field	2	palpalis	NA	NA	Adama	scanned undissected
16/09/2021	Field	1st catching	NA	16/09/2021	1155	GPGSND15	1609GPGSNDG15	Field	1	palpalis	NA	NA	Adama	scanned undissected
16/09/2021	Field	1st catching	NA	16/09/2021	1156	GPGSND15	1609GPGSNDG15	Field	2	palpalis	NA	NA	Adama	scanned undissected
16/09/2021	Field	1st catching	NA	16/09/2021	1157	GPGSND16	1609GPGSNDG16	Field	1	palpalis	NA	NA	Adama	scanned undissected
16/09/2021	Field	1st catching	NA	16/09/2021	1158	GPGSND16	1609GPGSNDG16	Field	2	palpalis	NA	NA	Adama	scanned undissected
16/09/2021	Field	1st catching	NA	16/09/2021	1159	GPGSND17	1609GPGSNDG17	Field	1	palpalis	NA	NA	Adama	scanned undissected
16/09/2021	Field	1st catching	NA	16/09/2021	1160	GPGSND17	1609GPGSNDG17	Field	2	palpalis	NA	NA	Adama	scanned undissected
16/09/2021	Field	1st catching	NA	16/09/2021	1161	GPGSND18	1609GPGSNDG18	Field	1	palpalis	NA	NA	Adama	scanned undissected
16/09/2021	Field	1st catching	NA	16/09/2021	1162	GPGSND18	1609GPGSNDG18	Field	2	palpalis	NA	NA	Adama	scanned undissected
16/09/2021	Field	1st catching	NA	16/09/2021	1163	GPGSND19	1609GPGSNDG19	Field	1	palpalis	NA	NA	Adama	scanned undissected
16/09/2021	Field	1st catching	NA	16/09/2021	1164	GPGSND19	1609GPGSNDG19	Field	2	palpalis	NA	NA	Adama	scanned undissected
16/09/2021	Field	1st catching	NA	16/09/2021	1165	GPGSND20	1609GPGSNDG20	Field	1	palpalis	NA	NA	Adama	scanned undissected
16/09/2021	Field	1st catching	NA	16/09/2021	1166	GPGSND20	1609GPGSNDG20	Field	2	palpalis	NA	NA	Adama	scanned undissected
16/09/2021	Field	1st catching	NA	16/09/2021	1167	GPGSND21	1609GPGSNDG21	Field	1	palpalis	NA	NA	Adama	scanned undissected
16/09/2021	Field	1st catching	NA	16/09/2021	1168	GPGSND21	1609GPGSNDG21	Field	2	palpalis	NA	NA	Adama	scanned undissected
16/09/2021	Field	1st catching	NA	16/09/2021	1169	GPGSND22	1609GPGSNDG22	Field	1	palpalis	NA	NA	Adama	scanned undissected
16/09/2021	Field	1st catching	NA	16/09/2021	1170	GPGSND22	1609GPGSNDG22	Field	2	palpalis	NA	NA	Adama	scanned undissected
16/09/2021	Field	1st catching	NA	16/09/2021	1171	GPGSND23	1609GPGSNDG23	Field	1	palpalis	NA	NA	Adama	scanned undissected
16/09/2021	Field	1st catching	NA	16/09/2021	1172	GPGSND23	1609GPGSNDG23	Field	2	palpalis	NA	NA	Adama	scanned undissected
16/09/2021	Field	1st catching	NA	16/09/2021	1173	GPGSND24	1609GPGSNDG24	Field	1	palpalis	NA	NA	Adama	scanned undissected
16/09/2021	Field	1st catching	NA	16/09/2021	1174	GPGSND24	1609GPGSNDG24	Field	2	palpalis	NA	NA	Adama	scanned undissected
16/09/2021	Field	1st catching	NA	16/09/2021	1175	GPGSND25	1609GPGSNDG25	Field	1	palpalis	NA	NA	Adama	scanned undissected
16/09/2021	Field	1st catching	NA	16/09/2021	1176	GPGSND25	1609GPGSNDG25	Field	2	palpalis	NA	NA	Adama	scanned undissected
16/09/2021	Field	1st catching	NA	16/09/2021	1177	GPGSND26	1609GPGSNDG26	Field	1	palpalis	NA	NA	Adama	scanned undissected
16/09/2021	Field	1st catching	NA	16/09/2021	1178	GPGSND26	1609GPGSNDG26	Field	2	palpalis	NA	NA	Adama	scanned undissected
16/09/2021	Field	1st catching	NA	16/09/2021	1179	GPGSND27	1609GPGSNDG27	Field	1	palpalis	NA	NA	Adama	scanned undissected
16/09/2021	Field	1st catching	NA	16/09/2021	1180	GPGSND27	1609GPGSNDG27	Field	2	palpalis	NA	NA	Adama	scanned undissected
16/09/2021	Field	1st catching	NA	16/09/2021	1181	GPGSND28	1609GPGSNDG28	Field	1	palpalis	NA	NA	Adama	scanned undissected
16/09/2021	Field	1st catching	NA	16/09/2021	1182	GPGSND28	1609GPGSNDG28	Field	2	palpalis	NA	NA	Adama	scanned undissected
16/09/2021	Field	1st catching	NA	16/09/2021	1183	GPGSND29	1609GPGSNDG29	Field	1	palpalis	NA	NA	Adama	scanned undissected
16/09/2021	Field	1st catching	NA	16/09/2021	1184	GPGSND29	1609GPGSNDG29	Field	2	palpalis	NA	NA	Adama	scanned undissected
16/09/2021	Field	1st catching	NA	16/09/2021	1185	GPGSND30	1609GPGSNDG30	Field	1	palpalis	NA	NA	Adama	scanned undissected
16/09/2021	Field	1st catching	NA	16/09/2021	1186	GPGSND30	1609GPGSNDG30	Field	2	palpalis	NA	NA	Adama	scanned undissected
16/09/2021	Field	1st catching	NA	16/09/2021	1187	GPGSND31	1609GPGSNDG31	Field	1	palpalis	NA	NA	Adama	scanned undissected
16/09/2021	Field	1st catching	NA	16/09/2021	1188	GPGSND31	1609GPGSNDG31	Field	2	palpalis	NA	NA	Adama	scanned undissected
16/09/2021	Field	1st catching	NA	16/09/2021	1189	GPGSND32	1609GPGSNDG32	Field	1	palpalis	NA	NA	Adama	scanned undissected
16/09/2021	Field	1st catching	NA	16/09/2021	1190	GPGSND32	1609GPGSNDG32	Field	2	palpalis	NA	NA	Adama	scanned undissected
16/09/2021	Field	1st catching	NA	16/09/2021	1191	GPGSND33	1609GPGSNDG33	Field	1	palpalis	NA	NA	Adama	scanned undissected
16/09/2021	Field	1st catching	NA	16/09/2021	1192	GPGSND33	1609GPGSNDG33	Field	2	palpalis	NA	NA	Adama	scanned undissected
16/09/2021	Field	1st catching	NA	16/09/2021	1193	GPGSND34	1609GPGSNDG34	Field	1	palpalis	NA	NA	Adama	scanned undissected
16/09/2021	Field	1st catching	NA	16/09/2021	1194	GPGSND34	1609GPGSNDG34	Field	2	palpalis	NA	NA	Adama	scanned undissected
16/09/2021	Field	1st catching	NA	16/09/2021	1195	GPGSND35	1609GPGSNDG35	Field	1	palpalis	NA	NA	Adama	scanned undissected
16/09/2021	Field	1st catching	NA	16/09/2021	1196	GPGSND35	1609GPGSNDG35	Field	2	palpalis	NA	NA	Adama	scanned undissected
16/09/2021	Field	1st catching	NA	16/09/2021	1197	GPGSND36	1609GPGSNDG36	Field	1	palpalis	NA	NA	Adama	scanned undissected
16/09/2021	Field	1st catching	NA	16/09/2021	1198	GPGSND36	1609GPGSNDG36	Field	2	palpalis	NA	NA	Adama	scanned undissected
16/09/2021	Field	1st catching	NA	16/09/2021	1199	GPGSND37	1609GPGSNDG37	Field	1	palpalis	NA	NA	Adama	scanned undissected
16/09/2021	Field	1st catching	NA	16/09/2021	1200	GPGSND37	1609GPGSNDG37	Field	2	palpalis	NA	NA	Adama	scanned undissected
16/09/2021	Field	1st catching	NA	16/09/2021	1201	GPGSND38	1609GPGSNDG38	Field	1	palpalis	NA	NA	Adama	scanned undissected
16/09/2021	Field	1st catching	NA	16/09/2021	1202	GPGSND38	1609GPGSNDG38	Field	2	palpalis	NA	NA	Adama	scanned undissected
16/09/2021	Field	1st catching	NA	16/09/2021	1203	GPGSND39	1609GPGSNDG39	Field	1	palpalis	NA	NA	Adama	scanned undissected
16/09/2021	Field	1st catching	NA	16/09/2021	1204	GPGSND39	1609GPGSNDG39	Field	2	palpalis	NA	NA	Adama	scanned undissected
16/09/2021	Field	1st catching	NA	16/09/2021	1205	GPGSND40	1609GPGSNDG40	Field	1	palpalis	NA	NA	Adama	scanned undissected
16/09/2021	Field	1st catching	NA	16/09/2021	1206	GPGSND40	1609GPGSNDG40	Field	2	palpalis	NA	NA	Adama	scanned undissected
16/09/2021	Field	1st catching	NA	16/09/2021	1207	GPGSND41	1609GPGSNDG41	Field	1	palpalis	NA	NA	Adama	scanned undissected
16/09/2021	Field	1st catching	NA	16/09/2021	1208	GPGSND41	1609GPGSNDG41	Field	2	palpalis	NA	NA	Adama	scanned undissected
16/09/2021	Field	1st catching	NA	16/09/2021	1209	GPGSND42	1609GPGSNDG42	Field	1	palpalis	NA	NA	Adama	scanned undissected
16/09/2021	Field	1st catching	NA	16/09/2021	1210	GPGSND42	1609GPGSNDG42	Field	2	palpalis	NA	NA	Adama	scanned undissected
16/09/2021	Field	1st catching	NA	16/09/2021	1211	GPGSND43	1609GPGSNDG43	Field	1	palpalis	NA	NA	Adama	scanned undissected
16/09/2021	Field	1st catching	NA	16/09/2021	1212	GPGSND43	1609GPGSNDG43	Field	2	palpalis	NA	NA	Adama	scanned undissected
16/09/2021	Field	1st catching	NA	16/09/2021	1213	GPGSND44	1609GPGSNDG44	Field	1	palpalis	NA	NA	Adama	scanned undissected
16/09/2021	Field	1st catching	NA	16/09/2021	1214	GPGSND44	1609GPGSNDG44	Field	2	palpalis	NA	NA	Adama	scanned undissected
16/09/2021	Field	1st catching	NA	16/09/2021	1215	GPGSND45	1609GPGSNDG45	Field	1	palpalis	NA	NA	Adama	scanned undissected
16/09/2021	Field	1st catching	NA	16/09/2021	1216	GPGSND45	1609GPGSNDG45	Field	2	palpalis	NA	NA	Adama	scanned undissected
16/09/2021	Field	1st catching	NA	16/09/2021	1217	GPGSND46	1609GPGSNDG46	Field	1	palpalis	NA	NA	Adama	scanned undissected
16/09/2021	Field	1st catching	NA	16/09/2021	1218	GPGSND46	1609GPGSNDG46	Field	2	palpalis	NA	NA	Adama	scanned undissected
16/09/2021	Field	1st catching	NA	16/09/2021	1219	GPGSND47	1609GPGSNDG47	Field	1	palpalis	NA	NA	Adama	scanned undissected
16/09/2021	Field	1st catching	NA	16/09/2021	1220	GPGSND47	1609GPGSNDG47	Field	2	palpalis	NA	NA	Adama	scanned undissected
17/09/2021	Field	1st catching	NA	17/09/2021	1221	NA	NA	Field	NA	NA	NA	NA	Adama	Empty scan
17/09/2021	Field	1st catching	NA	17/09/2021	1222	NA	NA	Field	NA	NA	NA	NA	Adama	Empty scan
17/09/2021	Field	1st catching	NA	17/09/2021	1223	GPGS54	1709GPGSDG54	Field	1	palpalis	Male	2	Adama
17/09/2021	Field	1st catching	NA	17/09/2021	1224	GPGS54	1709GPGSDG54	Field	2	palpalis	Male	2	Adama
17/09/2021	Field	1st catching	NA	17/09/2021	1225	GPGS55	1709GPGSDG55	Field	1	palpalis	Male	1	Adama
17/09/2021	Field	1st catching	NA	17/09/2021	1226	GPGS55	1709GPGSDG55	Field	2	palpalis	Male	1	Adama
17/09/2021	Field	1st catching	NA	17/09/2021	1227	GPGS56	1709GPGSDG56	Field	1	palpalis	Female	24	Adama
17/09/2021	Field	1st catching	NA	17/09/2021	1228	GPGS56	1709GPGSDG56	Field	2	palpalis	Female	24	Adama
17/09/2021	Field	1st catching	NA	17/09/2021	1229	GPGS57	1709GPGSDG57	Field	1	palpalis	Male	1	Adama
17/09/2021	Field	1st catching	NA	17/09/2021	1230	GPGS57	1709GPGSDG57	Field	2	palpalis	Male	1	Adama
17/09/2021	Field	1st catching	NA	17/09/2021	1231	GPGS58	1709GPGSDG58	Field	1	palpalis	Female	14	Adama
17/09/2021	Field	1st catching	NA	17/09/2021	1232	GPGS58	1709GPGSDG58	Field	2	palpalis	Female	14	Adama
17/09/2021	Field	1st catching	NA	17/09/2021	1233	GPGS59	1709GPGSDG59	Field	1	palpalis	Male	2	Adama
17/09/2021	Field	1st catching	NA	17/09/2021	1234	GPGS59	1709GPGSDG59	Field	2	palpalis	Male	2	Adama
17/09/2021	Field	1st catching	NA	17/09/2021	1235	GPGS60	1709GPGSDG60	Field	1	palpalis	Male	4	Adama
17/09/2021	Field	1st catching	NA	17/09/2021	1236	GPGS60	1709GPGSDG60	Field	2	palpalis	Male	4	Adama
17/09/2021	Field	1st catching	NA	17/09/2021	1237	GPGS61	1709GPGSDG61	Field	1	palpalis	Male	2	Adama
17/09/2021	Field	1st catching	NA	17/09/2021	1238	GPGS61	1709GPGSDG61	Field	2	palpalis	Male	2	Adama
17/09/2021	Field	1st catching	NA	17/09/2021	1239	GPGS62	1709GPGSDG62	Field	1	palpalis	Male	1	Adama
17/09/2021	Field	1st catching	NA	17/09/2021	1240	GPGS62	1709GPGSDG62	Field	2	palpalis	Male	1	Adama
17/09/2021	Field	1st catching	NA	17/09/2021	1241	GPGS63	1709GPGSDG63	Field	1	palpalis	Female	14	Adama
17/09/2021	Field	1st catching	NA	17/09/2021	1242	GPGS63	1709GPGSDG63	Field	2	palpalis	Female	14	Adama
17/09/2021	Field	1st catching	NA	17/09/2021	1243	GPGS64	1709GPGSDG64	Field	1	palpalis	Female	34	Adama
17/09/2021	Field	1st catching	NA	17/09/2021	1244	GPGS64	1709GPGSDG64	Field	2	palpalis	Female	34	Adama
17/09/2021	Field	1st catching	NA	17/09/2021	1245	GPGS65	1709GPGSDG65	Field	1	palpalis	Female	48	Adama
17/09/2021	Field	1st catching	NA	17/09/2021	1246	GPGS65	1709GPGSDG65	Field	2	palpalis	Female	48	Adama
17/09/2021	Field	1st catching	NA	17/09/2021	1247	GPGS66	1709GPGSDG66	Field	1	palpalis	Female	52	Adama
17/09/2021	Field	1st catching	NA	17/09/2021	1248	GPGS66	1709GPGSDG66	Field	2	palpalis	Female	52	Adama
17/09/2021	Field	1st catching	NA	17/09/2021	1249	GPGS67	1709GPGSDG67	Field	1	palpalis	Female	43	Adama
17/09/2021	Field	1st catching	NA	17/09/2021	1250	GPGS67	1709GPGSDG67	Field	2	palpalis	Female	43	Adama
17/09/2021	Field	1st catching	NA	17/09/2021	1251	GPGS68	1709GPGSDG68	Field	1	palpalis	Male	2	Adama
17/09/2021	Field	1st catching	NA	17/09/2021	1252	GPGS68	1709GPGSDG68	Field	2	palpalis	Male	2	Adama
17/09/2021	Field	1st catching	NA	17/09/2021	1253	GPGS69	1709GPGSDG69	Field	1	palpalis	Female	12	Adama
17/09/2021	Field	1st catching	NA	17/09/2021	1254	GPGS69	1709GPGSDG69	Field	2	palpalis	Female	12	Adama
17/09/2021	Field	1st catching	NA	17/09/2021	1255	GPGS70	1709GPGSDG70	Field	1	palpalis	Female	44	Adama
17/09/2021	Field	1st catching	NA	17/09/2021	1256	GPGS70	1709GPGSDG70	Field	2	palpalis	Female	44	Adama
17/09/2021	Field	1st catching	NA	17/09/2021	1257	GPGS71	1709GPGSDG71	Field	1	palpalis	Male	3	Adama
17/09/2021	Field	1st catching	NA	17/09/2021	1258	GPGS71	1709GPGSDG71	Field	2	palpalis	Male	3	Adama
17/09/2021	Field	1st catching	NA	17/09/2021	1259	GPGS72	1709GPGSDG72	Field	1	palpalis	Male	3	Adama
17/09/2021	Field	1st catching	NA	17/09/2021	1260	GPGS72	1709GPGSDG72	Field	2	palpalis	Male	3	Adama
17/09/2021	Field	1st catching	NA	17/09/2021	1261	GPGS73	1709GPGSDG73	Field	1	palpalis	Female	24	Adama
17/09/2021	Field	1st catching	NA	17/09/2021	1262	GPGS73	1709GPGSDG73	Field	2	palpalis	Female	24	Adama
17/09/2021	Field	1st catching	NA	17/09/2021	1263	GPGS74	1709GPGSDG74	Field	1	palpalis	Female	33	Adama
17/09/2021	Field	1st catching	NA	17/09/2021	1264	GPGS74	1709GPGSDG74	Field	2	palpalis	Female	33	Adama
17/09/2021	Field	1st catching	NA	17/09/2021	1265	GPGS75	1709GPGSDG75	Field	1	palpalis	Male	2	Adama
17/09/2021	Field	1st catching	NA	17/09/2021	1266	GPGS75	1709GPGSDG75	Field	2	palpalis	Male	2	Adama
17/09/2021	Field	1st catching	NA	17/09/2021	1267	GPGS76	1709GPGSDG76	Field	1	palpalis	Male	2	Adama
17/09/2021	Field	1st catching	NA	17/09/2021	1268	GPGS76	1709GPGSDG76	Field	2	palpalis	Male	2	Adama
17/09/2021	Field	1st catching	NA	17/09/2021	1269	GPGS77	1709GPGSDG77	Field	1	palpalis	Male	2	Adama
17/09/2021	Field	1st catching	NA	17/09/2021	1270	GPGS77	1709GPGSDG77	Field	2	palpalis	Male	2	Adama
17/09/2021	Field	1st catching	NA	17/09/2021	1271	GPGS78	1709GPGSDG78	Field	1	palpalis	Female	48	Adama
17/09/2021	Field	1st catching	NA	17/09/2021	1272	GPGS78	1709GPGSDG78	Field	2	palpalis	Female	48	Adama
17/09/2021	Field	1st catching	NA	17/09/2021	1273	GPGS79	1709GPGSDG79	Field	1	palpalis	Female	52	Adama
17/09/2021	Field	1st catching	NA	17/09/2021	1274	GPGS79	1709GPGSDG79	Field	2	palpalis	Female	52	Adama
17/09/2021	Field	1st catching	NA	17/09/2021	1275	GPGS80	1709GPGSDG80	Field	1	palpalis	Female	24	Adama
17/09/2021	Field	1st catching	NA	17/09/2021	1276	GPGS80	1709GPGSDG80	Field	2	palpalis	Female	24	Adama
17/09/2021	Field	1st catching	NA	17/09/2021	1277	GPGS81	1709GPGSDG81	Field	1	palpalis	Female	62	Adama
17/09/2021	Field	1st catching	NA	17/09/2021	1278	GPGS81	1709GPGSDG81	Field	2	palpalis	Female	62	Adama
17/09/2021	Field	1st catching	NA	17/09/2021	1279	GPGS82	1709GPGSDG82	Field	1	palpalis	Female	53	Adama
17/09/2021	Field	1st catching	NA	17/09/2021	1280	GPGS82	1709GPGSDG82	Field	2	palpalis	Female	53	Adama
17/09/2021	Field	1st catching	NA	17/09/2021	1281	GPGSND48	1709GPGSNDG48	Field	1	palpalis	Female	NA	Adama	scanned undissected
17/09/2021	Field	1st catching	NA	17/09/2021	1282	GPGSND48	1709GPGSNDG48	Field	2	palpalis	Female	NA	Adama	scanned undissected
17/09/2021	Field	1st catching	NA	17/09/2021	1283	GPGSND49	1709GPGSNDG49	Field	1	palpalis	Female	NA	Adama	scanned undissected
17/09/2021	Field	1st catching	NA	17/09/2021	1284	GPGSND49	1709GPGSNDG49	Field	2	palpalis	Female	NA	Adama	scanned undissected
17/09/2021	Field	1st catching	NA	17/09/2021	1285	GPGSND50	1709GPGSNDG50	Field	1	palpalis	Female	NA	Adama	scanned undissected
17/09/2021	Field	1st catching	NA	17/09/2021	1286	GPGSND50	1709GPGSNDG50	Field	2	palpalis	Female	NA	Adama	scanned undissected
17/09/2021	Field	1st catching	NA	17/09/2021	1287	GPGSND51	1709GPGSNDG51	Field	1	palpalis	Female	NA	Adama	scanned undissected
17/09/2021	Field	1st catching	NA	17/09/2021	1288	GPGSND51	1709GPGSNDG51	Field	2	palpalis	Female	NA	Adama	scanned undissected
17/09/2021	Field	1st catching	NA	17/09/2021	1289	GPGSND52	1709GPGSNDG52	Field	1	palpalis	Female	NA	Adama	scanned undissected
17/09/2021	Field	1st catching	NA	17/09/2021	1290	GPGSND52	1709GPGSNDG52	Field	2	palpalis	Female	NA	Adama	scanned undissected
17/09/2021	Field	1st catching	NA	17/09/2021	1291	GPGSND53	1709GPGSNDG53	Field	1	palpalis	Female	NA	Adama	scanned undissected
17/09/2021	Field	1st catching	NA	17/09/2021	1292	GPGSND53	1709GPGSNDG53	Field	2	palpalis	Female	NA	Adama	scanned undissected
17/09/2021	Field	1st catching	NA	17/09/2021	1293	GPGSND54	1709GPGSNDG54	Field	1	palpalis	Female	NA	Adama	scanned undissected
17/09/2021	Field	1st catching	NA	17/09/2021	1294	GPGSND54	1709GPGSNDG54	Field	2	palpalis	Female	NA	Adama	scanned undissected
17/09/2021	Field	1st catching	NA	17/09/2021	1295	GPGSND55	1709GPGSNDG55	Field	1	palpalis	Female	NA	Adama	scanned undissected
17/09/2021	Field	1st catching	NA	17/09/2021	1296	GPGSND55	1709GPGSNDG55	Field	2	palpalis	Female	NA	Adama	scanned undissected
17/09/2021	Field	1st catching	NA	17/09/2021	1297	GPGSND56	1709GPGSNDG56	Field	1	palpalis	Female	NA	Adama	scanned undissected
17/09/2021	Field	1st catching	NA	17/09/2021	1298	GPGSND56	1709GPGSNDG56	Field	2	palpalis	Female	NA	Adama	scanned undissected
17/09/2021	Field	1st catching	NA	17/09/2021	1299	GPGSND57	1709GPGSNDG57	Field	1	palpalis	Female	NA	Adama	scanned undissected
17/09/2021	Field	1st catching	NA	17/09/2021	1300	GPGSND57	1709GPGSNDG57	Field	2	palpalis	Female	NA	Adama	scanned undissected
17/09/2021	Field	1st catching	NA	17/09/2021	1301	GPGSND58	1709GPGSNDG58	Field	1	palpalis	Female	NA	Adama	scanned undissected
17/09/2021	Field	1st catching	NA	17/09/2021	1302	GPGSND58	1709GPGSNDG58	Field	2	palpalis	Female	NA	Adama	scanned undissected
17/09/2021	Field	1st catching	NA	17/09/2021	1303	GPGSND59	1709GPGSNDG59	Field	1	palpalis	Female	NA	Adama	scanned undissected
17/09/2021	Field	1st catching	NA	17/09/2021	1304	GPGSND59	1709GPGSNDG59	Field	2	palpalis	Female	NA	Adama	scanned undissected
17/09/2021	Field	1st catching	NA	17/09/2021	1305	GPGSND60	1709GPGSNDG60	Field	1	palpalis	Female	NA	Adama	scanned undissected
17/09/2021	Field	1st catching	NA	17/09/2021	1306	GPGSND60	1709GPGSNDG60	Field	2	palpalis	Female	NA	Adama	scanned undissected
17/09/2021	Field	1st catching	NA	17/09/2021	1307	GPGSND61	1709GPGSNDG61	Field	1	palpalis	Female	NA	Adama	scanned undissected
17/09/2021	Field	1st catching	NA	17/09/2021	1308	GPGSND61	1709GPGSNDG61	Field	2	palpalis	Female	NA	Adama	scanned undissected
17/09/2021	Field	1st catching	NA	17/09/2021	1309	GPGSND62	1709GPGSNDG62	Field	1	palpalis	Female	NA	Adama	scanned undissected
17/09/2021	Field	1st catching	NA	17/09/2021	1310	GPGSND62	1709GPGSNDG62	Field	2	palpalis	Female	NA	Adama	scanned undissected
17/09/2021	Field	1st catching	NA	17/09/2021	1311	GPGSND63	1709GPGSNDG63	Field	1	palpalis	Female	NA	Adama	scanned undissected
17/09/2021	Field	1st catching	NA	17/09/2021	1312	GPGSND63	1709GPGSNDG63	Field	2	palpalis	Female	NA	Adama	scanned undissected
17/09/2021	Field	1st catching	NA	17/09/2021	1313	GPGSND64	1709GPGSNDG64	Field	1	palpalis	Female	NA	Adama	scanned undissected
17/09/2021	Field	1st catching	NA	17/09/2021	1314	GPGSND64	1709GPGSNDG64	Field	2	palpalis	Female	NA	Adama	scanned undissected
17/09/2021	Field	1st catching	NA	17/09/2021	1315	GPGSND65	1709GPGSNDG65	Field	1	palpalis	Female	NA	Adama	scanned undissected
17/09/2021	Field	1st catching	NA	17/09/2021	1316	GPGSND65	1709GPGSNDG65	Field	2	palpalis	Female	NA	Adama	scanned undissected
17/09/2021	Field	1st catching	NA	17/09/2021	1317	GPGSND66	1709GPGSNDG66	Field	1	palpalis	Female	NA	Adama	scanned undissected
17/09/2021	Field	1st catching	NA	17/09/2021	1318	GPGSND66	1709GPGSNDG66	Field	2	palpalis	Female	NA	Adama	scanned undissected
17/09/2021	Field	1st catching	NA	17/09/2021	1319	GPGSND67	1709GPGSNDG67	Field	1	palpalis	Female	NA	Adama	scanned undissected
17/09/2021	Field	1st catching	NA	17/09/2021	1320	GPGSND67	1709GPGSNDG67	Field	2	palpalis	Female	NA	Adama	scanned undissected
17/09/2021	Field	1st catching	NA	17/09/2021	1321	GPGSND68	1709GPGSNDG68	Field	1	palpalis	Female	NA	Adama	scanned undissected
17/09/2021	Field	1st catching	NA	17/09/2021	1322	GPGSND68	1709GPGSNDG68	Field	2	palpalis	Female	NA	Adama	scanned undissected
17/09/2021	Field	1st catching	NA	17/09/2021	1323	GPGSND69	1709GPGSNDG69	Field	1	palpalis	Female	NA	Adama	scanned undissected
17/09/2021	Field	1st catching	NA	17/09/2021	1324	GPGSND69	1709GPGSNDG69	Field	2	palpalis	Female	NA	Adama	scanned undissected
17/09/2021	Field	1st catching	NA	17/09/2021	1325	GPGSND70	1709GPGSNDG70	Field	1	palpalis	Female	NA	Adama	scanned undissected
17/09/2021	Field	1st catching	NA	17/09/2021	1326	GPGSND70	1709GPGSNDG70	Field	2	palpalis	Female	NA	Adama	scanned undissected
17/09/2021	Field	1st catching	NA	17/09/2021	1327	GPGSND71	1709GPGSNDG71	Field	1	palpalis	Female	NA	Adama	scanned undissected
17/09/2021	Field	1st catching	NA	17/09/2021	1328	GPGSND71	1709GPGSNDG71	Field	2	palpalis	Female	NA	Adama	scanned undissected
17/09/2021	Field	1st catching	NA	17/09/2021	1329	GPGSND72	1709GPGSNDG72	Field	1	palpalis	Female	NA	Adama	scanned undissected
17/09/2021	Field	1st catching	NA	17/09/2021	1330	GPGSND72	1709GPGSNDG72	Field	2	palpalis	Female	NA	Adama	scanned undissected
17/09/2021	Field	1st catching	NA	17/09/2021	1331	GPGSND73	1709GPGSNDG73	Field	1	palpalis	Female	NA	Adama	scanned undissected
17/09/2021	Field	1st catching	NA	17/09/2021	1332	GPGSND73	1709GPGSNDG73	Field	2	palpalis	Female	NA	Adama	scanned undissected
17/09/2021	Field	1st catching	NA	17/09/2021	1333	GPGSND74	1709GPGSNDG74	Field	1	palpalis	Female	NA	Adama	scanned undissected
17/09/2021	Field	1st catching	NA	17/09/2021	1334	GPGSND74	1709GPGSNDG74	Field	2	palpalis	Female	NA	Adama	scanned undissected
17/09/2021	Field	1st catching	NA	17/09/2021	1335	GPGSND75	1709GPGSNDG75	Field	1	palpalis	Female	NA	Adama	scanned undissected
17/09/2021	Field	1st catching	NA	17/09/2021	1336	GPGSND75	1709GPGSNDG75	Field	2	palpalis	Female	NA	Adama	scanned undissected
17/09/2021	Field	1st catching	NA	17/09/2021	1337	GPGSND76	1709GPGSNDG76	Field	1	palpalis	Male	NA	Adama	scanned undissected
17/09/2021	Field	1st catching	NA	17/09/2021	1338	GPGSND76	1709GPGSNDG76	Field	2	palpalis	Male	NA	Adama	scanned undissected
17/09/2021	Field	1st catching	NA	17/09/2021	1339	GPGSND77	1709GPGSNDG77	Field	1	palpalis	Male	NA	Adama	scanned undissected
17/09/2021	Field	1st catching	NA	17/09/2021	1340	GPGSND77	1709GPGSNDG77	Field	2	palpalis	Male	NA	Adama	scanned undissected
17/09/2021	Field	1st catching	NA	17/09/2021	1341	GPGSND78	1709GPGSNDG78	Field	1	palpalis	Male	NA	Adama	scanned undissected
17/09/2021	Field	1st catching	NA	17/09/2021	1342	GPGSND78	1709GPGSNDG78	Field	2	palpalis	Male	NA	Adama	scanned undissected
17/09/2021	Field	1st catching	NA	17/09/2021	1343	GPGSND79	1709GPGSNDG79	Field	1	palpalis	Male	NA	Adama	scanned undissected
17/09/2021	Field	1st catching	NA	17/09/2021	1344	GPGSND79	1709GPGSNDG79	Field	2	palpalis	Male	NA	Adama	scanned undissected
17/09/2021	Field	1st catching	NA	17/09/2021	1345	GPGSND80	1709GPGSNDG80	Field	1	palpalis	Male	NA	Adama	scanned undissected
17/09/2021	Field	1st catching	NA	17/09/2021	1346	GPGSND80	1709GPGSNDG80	Field	2	palpalis	Male	NA	Adama	scanned undissected
17/09/2021	Field	1st catching	NA	17/09/2021	1347	GPGSND81	1709GPGSNDG81	Field	1	palpalis	Male	NA	Adama	scanned undissected
17/09/2021	Field	1st catching	NA	17/09/2021	1348	GPGSND81	1709GPGSNDG81	Field	2	palpalis	Male	NA	Adama	scanned undissected
17/09/2021	Field	1st catching	NA	17/09/2021	1349	GPGSND82	1709GPGSNDG82	Field	1	palpalis	Male	NA	Adama	scanned undissected
17/09/2021	Field	1st catching	NA	17/09/2021	1350	GPGSND82	1709GPGSNDG82	Field	2	palpalis	Male	NA	Adama	scanned undissected
17/09/2021	Field	1st catching	NA	17/09/2021	1351	GPGSND83	1709GPGSNDG83	Field	1	palpalis	Male	NA	Adama	scanned undissected
17/09/2021	Field	1st catching	NA	17/09/2021	1352	GPGSND83	1709GPGSNDG83	Field	2	palpalis	Male	NA	Adama	scanned undissected
17/09/2021	Field	1st catching	NA	17/09/2021	1353	GPGSND84	1709GPGSNDG84	Field	1	palpalis	Male	NA	Adama	scanned undissected
17/09/2021	Field	1st catching	NA	17/09/2021	1354	GPGSND84	1709GPGSNDG84	Field	2	palpalis	Male	NA	Adama	scanned undissected
17/09/2021	Field	1st catching	NA	17/09/2021	1355	GPGSND85	1709GPGSNDG85	Field	1	palpalis	Male	NA	Adama	scanned undissected
17/09/2021	Field	1st catching	NA	17/09/2021	1356	GPGSND85	1709GPGSNDG85	Field	2	palpalis	Male	NA	Adama	scanned undissected
17/09/2021	Field	1st catching	NA	17/09/2021	1357	GPGSND86	1709GPGSNDG86	Field	1	palpalis	Male	NA	Adama	scanned undissected
17/09/2021	Field	1st catching	NA	17/09/2021	1358	GPGSND86	1709GPGSNDG86	Field	2	palpalis	Male	NA	Adama	scanned undissected
17/09/2021	Field	1st catching	NA	17/09/2021	1359	GPGSND87	1709GPGSNDG87	Field	1	palpalis	Male	NA	Adama	scanned undissected
17/09/2021	Field	1st catching	NA	17/09/2021	1360	GPGSND87	1709GPGSNDG87	Field	2	palpalis	Male	NA	Adama	scanned undissected
17/09/2021	Field	1st catching	NA	17/09/2021	1361	GPGSND88	1709GPGSNDG88	Field	1	palpalis	Male	NA	Adama	scanned undissected
17/09/2021	Field	1st catching	NA	17/09/2021	1362	GPGSND88	1709GPGSNDG88	Field	2	palpalis	Male	NA	Adama	scanned undissected
17/09/2021	Field	1st catching	NA	17/09/2021	1363	GPGSND89	1709GPGSNDG89	Field	1	palpalis	Male	NA	Adama	scanned undissected
17/09/2021	Field	1st catching	NA	17/09/2021	1364	GPGSND89	1709GPGSNDG89	Field	2	palpalis	Male	NA	Adama	scanned undissected
17/09/2021	Field	1st catching	NA	17/09/2021	1365	GPGSND90	1709GPGSNDG90	Field	1	palpalis	Male	NA	Adama	scanned undissected
17/09/2021	Field	1st catching	NA	17/09/2021	1366	GPGSND90	1709GPGSNDG90	Field	2	palpalis	Male	NA	Adama	scanned undissected
17/09/2021	Laboratory	Replica 1	02/09/2021	17/09/2021	1367	Mors1J15	1709MorsJ15G1	unirradiated_unmarked	1	morsitans	Female	15	Adama
17/09/2021	laboratory	Replica 1	02/09/2021	17/09/2021	1368	Mors1J15	1709MorsJ15G1	unirradiated_unmarked	2	morsitans	Female	15	Adama
17/09/2021	Laboratory	Replica 1	02/09/2021	17/09/2021	1369	Mors2J15	1709MorsJ15G2	unirradiated_unmarked	1	morsitans	Female	15	Adama
17/09/2021	laboratory	Replica 1	02/09/2021	17/09/2021	1370	Mors2J15	1709MorsJ15G2	unirradiated_unmarked	2	morsitans	Female	15	Adama
17/09/2021	Laboratory	Replica 1	02/09/2021	17/09/2021	1371	Mors3J15	1709MorsJ15G3	unirradiated_unmarked	1	morsitans	Female	15	Adama
17/09/2021	laboratory	Replica 1	02/09/2021	17/09/2021	1372	Mors3J15	1709MorsJ15G3	unirradiated_unmarked	2	morsitans	Female	15	Adama
17/09/2021	Laboratory	Replica 1	02/09/2021	17/09/2021	1373	Mors4J15	1709MorsJ15G4	unirradiated_unmarked	1	morsitans	Female	15	Adama
17/09/2021	laboratory	Replica 1	02/09/2021	17/09/2021	1374	Mors4J15	1709MorsJ15G4	unirradiated_unmarked	2	morsitans	Female	15	Adama
17/09/2021	Laboratory	Replica 1	02/09/2021	17/09/2021	1375	Mors5J15	1709MorsJ15G5	unirradiated_unmarked	1	morsitans	Female	15	Adama
17/09/2021	laboratory	Replica 1	02/09/2021	17/09/2021	1376	Mors5J15	1709MorsJ15G5	unirradiated_unmarked	2	morsitans	Female	15	Adama
17/09/2021	Laboratory	Replica 1	02/09/2021	17/09/2021	1377	Mors6J15	1709MorsJ15G6	unirradiated_unmarked	1	morsitans	Male	15	Adama
17/09/2021	laboratory	Replica 1	02/09/2021	17/09/2021	1378	Mors6J15	1709MorsJ15G6	unirradiated_unmarked	2	morsitans	Male	15	Adama
17/09/2021	Laboratory	Replica 1	02/09/2021	17/09/2021	1379	Mors7J15	1709MorsJ15G7	unirradiated_unmarked	1	morsitans	Male	15	Adama
17/09/2021	laboratory	Replica 1	02/09/2021	17/09/2021	1380	Mors7J15	1709MorsJ15G7	unirradiated_unmarked	2	morsitans	Male	15	Adama
17/09/2021	Laboratory	Replica 1	02/09/2021	17/09/2021	1381	Mors8J15	1709MorsJ15G8	unirradiated_unmarked	1	morsitans	Male	15	Adama
17/09/2021	laboratory	Replica 1	02/09/2021	17/09/2021	1382	Mors8J15	1709MorsJ15G8	unirradiated_unmarked	2	morsitans	Male	15	Adama
17/09/2021	Laboratory	Replica 1	02/09/2021	17/09/2021	1383	Mors9J15	1709MorsJ15G9	unirradiated_unmarked	1	morsitans	Male	15	Adama
17/09/2021	laboratory	Replica 1	02/09/2021	17/09/2021	1384	Mors9J15	1709MorsJ15G9	unirradiated_unmarked	2	morsitans	Male	15	Adama
17/09/2021	Laboratory	Replica 1	02/09/2021	17/09/2021	1385	Mors10J15	1709MorsJ15G10	unirradiated_unmarked	1	morsitans	Male	15	Adama
17/09/2021	laboratory	Replica 1	02/09/2021	17/09/2021	1386	Mors10J15	1709MorsJ15G10	unirradiated_unmarked	2	morsitans	Male	15	Adama
17/09/2021	Laboratory	Replica 1	02/09/2021	17/09/2021	1387	Mors11J15	1709MorsJ15G11	unirradiated_unmarked	1	morsitans	Male	15	Adama
17/09/2021	laboratory	Replica 1	02/09/2021	17/09/2021	1388	Mors11J15	1709MorsJ15G11	unirradiated_unmarked	2	morsitans	Male	15	Adama
17/09/2021	Laboratory	Replica 1	02/09/2021	17/09/2021	1389	Mors12J15	1709MorsJ15G12	unirradiated_unmarked	1	morsitans	Male	15	Adama
17/09/2021	laboratory	Replica 1	02/09/2021	17/09/2021	1390	Mors12J15	1709MorsJ15G12	unirradiated_unmarked	2	morsitans	Male	15	Adama
17/09/2021	Laboratory	Replica 1	02/09/2021	17/09/2021	1391	Mors13J15	1709MorsJ15G13	unirradiated_unmarked	1	morsitans	Male	15	Adama
17/09/2021	laboratory	Replica 1	02/09/2021	17/09/2021	1392	Mors13J15	1709MorsJ15G13	unirradiated_unmarked	2	morsitans	Male	15	Adama
18/09/2021	laboratory	NA	NA	18/09/2021	1393	NA	NA	NA	NA	NA	NA	NA	Adama	Empty scan
18/09/2021	laboratory	NA	NA	18/09/2021	1394	NA	NA	NA	NA	NA	NA	NA	Adama	Empty scan
18/09/2021	Laboratory	Replica 1	24/08/2021	18/09/2021	1395	GPGR1R1NC1J25	1809GPGR1R1NCJ25G1	unirradiated_unmarked	1	palpalis	Female	25	Adama
18/09/2021	laboratory	Replica 1	24/08/2021	18/09/2021	1396	GPGR1R1NC1J25	1809GPGR1R1NCJ25G1	unirradiated_unmarked	2	palpalis	Female	25	Adama
18/09/2021	Laboratory	Replica 1	24/08/2021	18/09/2021	1397	GPGR1R1NC2J25	1809GPGR1R1NCJ25G2	unirradiated_unmarked	1	palpalis	Female	25	Adama
18/09/2021	laboratory	Replica 1	24/08/2021	18/09/2021	1398	GPGR1R1NC2J25	1809GPGR1R1NCJ25G2	unirradiated_unmarked	2	palpalis	Female	25	Adama
18/09/2021	Laboratory	Replica 1	24/08/2021	18/09/2021	1399	GPGR1R1NC325	1809GPGR1R1NCJ25G3	unirradiated_unmarked	1	palpalis	Female	25	Adama
18/09/2021	laboratory	Replica 1	24/08/2021	18/09/2021	1400	GPGR1R1NC3J25	1809GPGR1R1NCJ25G3	unirradiated_unmarked	2	palpalis	Female	25	Adama
18/09/2021	Laboratory	Replica 1	24/08/2021	18/09/2021	1401	GPGR1R1NC4J25	1809GPGR1R1NCJ25G4	unirradiated_unmarked	1	palpalis	Female	25	Adama
18/09/2021	laboratory	Replica 1	24/08/2021	18/09/2021	1402	GPGR1R1NC4J25	1809GPGR1R1NCJ25G4	unirradiated_unmarked	2	palpalis	Female	25	Adama
18/09/2021	Laboratory	Replica 1	24/08/2021	18/09/2021	1403	GPGR1R1NC5J25	1809GPGR1R1NCJ25G5	unirradiated_unmarked	1	palpalis	Female	25	Adama
18/09/2021	laboratory	Replica 1	24/08/2021	18/09/2021	1404	GPGR1R1NC5J25	1809GPGR1R1NCJ25G5	unirradiated_unmarked	2	palpalis	Female	25	Adama
18/09/2021	Laboratory	Replica 1	24/08/2021	18/09/2021	1405	GPGR1R1NC6J25	1809GPGR1R1NCJ25G6	unirradiated_unmarked	1	palpalis	Female	25	Adama
18/09/2021	laboratory	Replica 1	24/08/2021	18/09/2021	1406	GPGR1R1NC6J25	1809GPGR1R1NCJ25G6	unirradiated_unmarked	2	palpalis	Female	25	Adama
18/09/2021	Laboratory	Replica 1	24/08/2021	18/09/2021	1407	GPGR1R1NC7J25	1809GPGR1R1NCJ25G7	unirradiated_unmarked	1	palpalis	Female	25	Adama
18/09/2021	laboratory	Replica 1	24/08/2021	18/09/2021	1408	GPGR1R1NC7J25	1809GPGR1R1NCJ25G7	unirradiated_unmarked	2	palpalis	Female	25	Adama
18/09/2021	Laboratory	Replica 1	24/08/2021	18/09/2021	1409	GPGR1R1NC8J25	1809GPGR1R1NCJ25G8	unirradiated_unmarked	1	palpalis	Female	25	Adama
18/09/2021	laboratory	Replica 1	24/08/2021	18/09/2021	1410	GPGR1R1NC8J25	1809GPGR1R1NCJ25G8	unirradiated_unmarked	2	palpalis	Female	25	Adama
18/09/2021	Laboratory	Replica 1	24/08/2021	18/09/2021	1411	GPGR1R1NC9J25	1809GPGR1R1NCJ25G9	unirradiated_unmarked	1	palpalis	Female	25	Adama
18/09/2021	laboratory	Replica 1	24/08/2021	18/09/2021	1412	GPGR1R1NC9J25	1809GPGR1R1NCJ25G9	unirradiated_unmarked	2	palpalis	Female	25	Adama
18/09/2021	Laboratory	Replica 1	24/08/2021	18/09/2021	1413	GPGR1R1NC10J25	1809GPGR1R1NCJ25G10	unirradiated_unmarked	1	palpalis	Female	25	Adama
18/09/2021	laboratory	Replica 1	24/08/2021	18/09/2021	1414	GPGR1R1NC10J25	1809GPGR1R1NCJ25G10	unirradiated_unmarked	2	palpalis	Female	25	Adama
18/09/2021	Laboratory	Replica 1	24/08/2021	18/09/2021	1415	GPGR1R1NC11J25	1809GPGR1R1NCJ25G11	unirradiated_unmarked	1	palpalis	Female	25	Adama
18/09/2021	laboratory	Replica 1	24/08/2021	18/09/2021	1416	GPGR1R1NC11J25	1809GPGR1R1NCJ25G11	unirradiated_unmarked	2	palpalis	Female	25	Adama
18/09/2021	Laboratory	Replica 1	24/08/2021	18/09/2021	1417	GPGR1R1NC12J25	1809GPGR1R1NCJ25G12	unirradiated_unmarked	1	palpalis	Female	25	Adama
18/09/2021	laboratory	Replica 1	24/08/2021	18/09/2021	1418	GPGR1R1NC12J25	1809GPGR1R1NCJ25G12	unirradiated_unmarked	2	palpalis	Female	25	Adama
18/09/2021	Laboratory	Replica 1	24/08/2021	18/09/2021	1419	GPGR1R1NC13J25	1809GPGR1R1NCJ25G13	unirradiated_unmarked	1	palpalis	Female	25	Adama
18/09/2021	laboratory	Replica 1	24/08/2021	18/09/2021	1420	GPGR1R1NC13J25	1809GPGR1R1NCJ25G13	unirradiated_unmarked	2	palpalis	Female	25	Adama
18/09/2021	Laboratory	Replica 1	24/08/2021	18/09/2021	1421	GPGR1R1NC14J25	1809GPGR1R1NCJ25G14	unirradiated_unmarked	1	palpalis	Female	25	Adama
18/09/2021	laboratory	Replica 1	24/08/2021	18/09/2021	1422	GPGR1R1NC14J25	1809GPGR1R1NCJ25G14	unirradiated_unmarked	2	palpalis	Female	25	Adama
18/09/2021	Laboratory	Replica 1	24/08/2021	18/09/2021	1423	GPGR1R1NC15J25	1809GPGR1R1NCJ25G15	unirradiated_unmarked	1	palpalis	Female	25	Adama
18/09/2021	laboratory	Replica 1	24/08/2021	18/09/2021	1424	GPGR1R1NC15J25	1809GPGR1R1NCJ25G15	unirradiated_unmarked	2	palpalis	Female	25	Adama
18/09/2021	Laboratory	Replica 1	24/08/2021	18/09/2021	1425	GPGR1R1NC16J25	1809GPGR1R1NCJ25G16	unirradiated_unmarked	1	palpalis	Male	25	Adama
18/09/2021	laboratory	Replica 1	24/08/2021	18/09/2021	1426	GPGR1R1NC16J25	1809GPGR1R1NCJ25G16	unirradiated_unmarked	2	palpalis	Male	25	Adama
18/09/2021	Laboratory	Replica 1	24/08/2021	18/09/2021	1427	GPGR1R1NC17J25	1809GPGR1R1NCJ25G17	unirradiated_unmarked	1	palpalis	Male	25	Adama
18/09/2021	laboratory	Replica 1	24/08/2021	18/09/2021	1428	GPGR1R1NC17J25	1809GPGR1R1NCJ25G17	unirradiated_unmarked	2	palpalis	Male	25	Adama
18/09/2021	Laboratory	Replica 1	24/08/2021	18/09/2021	1429	GPGR1R1NC18J25	1809GPGR1R1NCJ25G18	unirradiated_unmarked	1	palpalis	Male	25	Adama
18/09/2021	laboratory	Replica 1	24/08/2021	18/09/2021	1430	GPGR1R1NC18J25	1809GPGR1R1NCJ25G18	unirradiated_unmarked	2	palpalis	Male	25	Adama
18/09/2021	Laboratory	Replica 1	24/08/2021	18/09/2021	1431	GPGR1R1NC19J25	1809GPGR1R1NCJ25G19	unirradiated_unmarked	1	palpalis	Male	25	Adama
18/09/2021	laboratory	Replica 1	24/08/2021	18/09/2021	1432	GPGR1R1NC19J25	1809GPGR1R1NCJ25G19	unirradiated_unmarked	2	palpalis	Male	25	Adama
18/09/2021	Laboratory	Replica 1	24/08/2021	18/09/2021	1433	GPGR1R1NC20J25	1809GPGR1R1NCJ25G20	unirradiated_unmarked	1	palpalis	Male	25	Adama
18/09/2021	laboratory	Replica 1	24/08/2021	18/09/2021	1434	GPGR1R1NC20J25	1809GPGR1R1NCJ25G20	unirradiated_unmarked	2	palpalis	Male	25	Adama
18/09/2021	Laboratory	Replica 1	24/08/2021	18/09/2021	1435	GPGR1R1NC21J25	1809GPGR1R1NCJ25G21	unirradiated_unmarked	1	palpalis	Male	25	Adama
18/09/2021	laboratory	Replica 1	24/08/2021	18/09/2021	1436	GPGR1R1NC21J25	1809GPGR1R1NCJ25G21	unirradiated_unmarked	2	palpalis	Male	25	Adama
18/09/2021	Laboratory	Replica 1	24/08/2021	18/09/2021	1437	GPGR1R1NC22J25	1809GPGR1R1NCJ25G22	unirradiated_unmarked	1	palpalis	Male	25	Adama
18/09/2021	laboratory	Replica 1	24/08/2021	18/09/2021	1438	GPGR1R1NC22J25	1809GPGR1R1NCJ25G22	unirradiated_unmarked	2	palpalis	Male	25	Adama
18/09/2021	Laboratory	Replica 1	24/08/2021	18/09/2021	1439	GPGR1R1NC23J25	1809GPGR1R1NCJ25G23	unirradiated_unmarked	1	palpalis	Male	25	Adama
18/09/2021	laboratory	Replica 1	24/08/2021	18/09/2021	1440	GPGR1R1NC23J25	1809GPGR1R1NCJ25G23	unirradiated_unmarked	2	palpalis	Male	25	Adama
18/09/2021	Laboratory	Replica 1	24/08/2021	18/09/2021	1441	GPGR1R1NC24J25	1809GPGR1R1NCJ25G24	unirradiated_unmarked	1	palpalis	Male	25	Adama
18/09/2021	laboratory	Replica 1	24/08/2021	18/09/2021	1442	GPGR1R1NC24J25	1809GPGR1R1NCJ25G24	unirradiated_unmarked	2	palpalis	Male	25	Adama
18/09/2021	Laboratory	Replica 1	24/08/2021	18/09/2021	1443	GPGR1R1NC25J25	1809GPGR1R1NCJ25G25	unirradiated_unmarked	1	palpalis	Male	25	Adama
18/09/2021	laboratory	Replica 1	24/08/2021	18/09/2021	1444	GPGR1R1NC25J25	1809GPGR1R1NCJ25G25	unirradiated_unmarked	2	palpalis	Male	25	Adama
18/09/2021	Laboratory	Replica 1	24/08/2021	18/09/2021	1445	GPGR1R1NC26J25	1809GPGR1R1NCJ25G26	unirradiated_unmarked	1	palpalis	Male	25	Adama
18/09/2021	laboratory	Replica 1	24/08/2021	18/09/2021	1446	GPGR1R1NC26J25	1809GPGR1R1NCJ25G26	unirradiated_unmarked	2	palpalis	Male	25	Adama
18/09/2021	Laboratory	Replica 1	24/08/2021	18/09/2021	1447	GPGR1R1NC27J25	1809GPGR1R1NCJ25G27	unirradiated_unmarked	1	palpalis	Male	25	Adama
18/09/2021	laboratory	Replica 1	24/08/2021	18/09/2021	1448	GPGR1R1NC27J25	1809GPGR1R1NCJ25G27	unirradiated_unmarked	2	palpalis	Male	25	Adama
18/09/2021	Laboratory	Replica 1	24/08/2021	18/09/2021	1449	GPGR1R1NC28J25	1809GPGR1R1NCJ25G28	unirradiated_unmarked	1	palpalis	Male	25	Adama
18/09/2021	laboratory	Replica 1	24/08/2021	18/09/2021	1450	GPGR1R1NC28J25	1809GPGR1R1NCJ25G28	unirradiated_unmarked	2	palpalis	Male	25	Adama
18/09/2021	Laboratory	Replica 1	24/08/2021	18/09/2021	1451	GPGR1R1NC29J25	1809GPGR1R1NCJ25G29	unirradiated_unmarked	1	palpalis	Male	25	Adama
18/09/2021	laboratory	Replica 1	24/08/2021	18/09/2021	1452	GPGR1R1NC29J25	1809GPGR1R1NCJ25G29	unirradiated_unmarked	2	palpalis	Male	25	Adama
18/09/2021	Laboratory	Replica 1	24/08/2021	18/09/2021	1453	GPGR1R1NC30J25	1809GPGR1R1NCJ25G30	unirradiated_unmarked	1	palpalis	Male	25	Adama
18/09/2021	laboratory	Replica 1	24/08/2021	18/09/2021	1454	GPGR1R1NC30J25	1809GPGR1R1NCJ25G30	unirradiated_unmarked	2	palpalis	Male	25	Adama
18/09/2021	Laboratory	Replica 1	24/08/2021	18/09/2021	1455	GPGR1R1NC31J25	1809GPGR1R1NCJ25G31	unirradiated_unmarked	1	palpalis	Male	25	Adama
18/09/2021	laboratory	Replica 1	24/08/2021	18/09/2021	1456	GPGR1R1NC31J25	1809GPGR1R1NCJ25G31	unirradiated_unmarked	2	palpalis	Male	25	Adama
18/09/2021	Laboratory	Replica 1	24/08/2021	18/09/2021	1457	GPGR1C1J25	1809GPGR1CJ25G1	irradiated-marked	1	palpalis	Female	25	Adama
18/09/2021	laboratory	Replica 1	24/08/2021	18/09/2021	1458	GPGR1C1J25	1809GPGR1CJ25G1	irradiated-marked	2	palpalis	Male	25	Adama
18/09/2021	Laboratory	Replica 1	24/08/2021	18/09/2021	1459	GPGR1C2J25	1809GPGR1CJ25G2	irradiated-marked	1	palpalis	Male	25	Adama
18/09/2021	laboratory	Replica 1	24/08/2021	18/09/2021	1460	GPGR1C2J25	1809GPGR1CJ25G2	irradiated-marked	2	palpalis	Male	25	Adama
18/09/2021	Laboratory	Replica 1	24/08/2021	18/09/2021	1461	GPGR1C3J25	1809GPGR1CJ25G3	irradiated-marked	1	palpalis	Male	25	Adama
18/09/2021	laboratory	Replica 1	24/08/2021	18/09/2021	1462	GPGR1C3J25	1809GPGR1CJ25G3	irradiated-marked	2	palpalis	Male	25	Adama
18/09/2021	Laboratory	Replica 1	24/08/2021	18/09/2021	1463	GPGR1C4J25	1809GPGR1CJ25G4	irradiated-marked	1	palpalis	Male	25	Adama
18/09/2021	laboratory	Replica 1	24/08/2021	18/09/2021	1464	GPGR1C4J25	1809GPGR1CJ25G4	irradiated-marked	2	palpalis	Male	25	Adama
18/09/2021	Laboratory	Replica 1	24/08/2021	18/09/2021	1465	GPGR1C5J525	1809GPGR1CJ25G5J525	irradiated-marked	1	palpalis	Male	25	Adama
18/09/2021	laboratory	Replica 1	24/08/2021	18/09/2021	1466	GPGR1C5J25	1809GPGR1CJ25G5	irradiated-marked	2	palpalis	Male	25	Adama
18/09/2021	Laboratory	Replica 1	24/08/2021	18/09/2021	1467	GPGR1C6J25	1809GPGR1CJ25G6	irradiated-marked	1	palpalis	Male	25	Adama
18/09/2021	laboratory	Replica 1	24/08/2021	18/09/2021	1468	GPGR1C6J25	1809GPGR1CJ25G6	irradiated-marked	2	palpalis	Male	25	Adama
18/09/2021	Laboratory	Replica 1	24/08/2021	18/09/2021	1469	GPGR1C7J25	1809GPGR1CJ25G7	irradiated-marked	1	palpalis	Male	25	Adama
18/09/2021	laboratory	Replica 1	24/08/2021	18/09/2021	1470	GPGR1C7J25	1809GPGR1CJ25G7	irradiated-marked	2	palpalis	Male	25	Adama
18/09/2021	Laboratory	Replica 1	24/08/2021	18/09/2021	1471	GPGR1C8J25	1809GPGR1CJ25G8	irradiated-marked	1	palpalis	Male	25	Adama
18/09/2021	laboratory	Replica 1	24/08/2021	18/09/2021	1472	GPGR1C8J25	1809GPGR1CJ25G8	irradiated-marked	2	palpalis	Male	25	Adama
18/09/2021	Laboratory	Replica 1	24/08/2021	18/09/2021	1473	GPGR1C9J25	1809GPGR1CJ25G9	irradiated-marked	1	palpalis	Male	25	Adama
18/09/2021	laboratory	Replica 1	24/08/2021	18/09/2021	1474	GPGR1C9J25	1809GPGR1CJ25G9	irradiated-marked	2	palpalis	Male	25	Adama
18/09/2021	Laboratory	Replica 1	24/08/2021	18/09/2021	1475	GPGR1C10J25	1809GPGR1CJ25G10	irradiated-marked	1	palpalis	Male	25	Adama
18/09/2021	laboratory	Replica 1	24/08/2021	18/09/2021	1476	GPGR1C10J25	1809GPGR1CJ25G10	irradiated-marked	2	palpalis	Male	25	Adama
18/09/2021	Laboratory	Replica 1	24/08/2021	18/09/2021	1477	GPGR1C11J25	1809GPGR1CJ25G11	irradiated-marked	1	palpalis	Male	25	Adama
18/09/2021	laboratory	Replica 1	24/08/2021	18/09/2021	1478	GPGR1C11J25	1809GPGR1CJ25G11	irradiated-marked	2	palpalis	Male	25	Adama
18/09/2021	Laboratory	Replica 1	24/08/2021	18/09/2021	1479	GPGR1C12J25	1809GPGR1CJ25G12	irradiated-marked	1	palpalis	Male	25	Adama
18/09/2021	laboratory	Replica 1	24/08/2021	18/09/2021	1480	GPGR1C12J25	1809GPGR1CJ25G12	irradiated-marked	2	palpalis	Male	25	Adama
18/09/2021	Laboratory	Replica 1	24/08/2021	18/09/2021	1481	GPGR1C13J25	1809GPGR1CJ25G13	irradiated-marked	1	palpalis	Male	25	Adama
18/09/2021	laboratory	Replica 1	24/08/2021	18/09/2021	1482	GPGR1C13J25	1809GPGR1CJ25G13	irradiated-marked	2	palpalis	Male	25	Adama
18/09/2021	Laboratory	Replica 1	24/08/2021	18/09/2021	1483	GPGR1C14J25	1809GPGR1CJ25G14	irradiated-marked	1	palpalis	Male	25	Adama
18/09/2021	laboratory	Replica 1	24/08/2021	18/09/2021	1484	GPGR1C14J25	1809GPGR1CJ25G14	irradiated-marked	2	palpalis	Male	25	Adama
18/09/2021	Laboratory	Replica 1	24/08/2021	18/09/2021	1485	GPGR1C15J25	1809GPGR1CJ25G15	irradiated-marked	1	palpalis	Male	25	Adama
18/09/2021	laboratory	Replica 1	24/08/2021	18/09/2021	1486	GPGR1C15J25	1809GPGR1CJ25G15	irradiated-marked	2	palpalis	Male	25	Adama
18/09/2021	Laboratory	Replica 1	24/08/2021	18/09/2021	1487	GPGR1C16J25	1809GPGR1CJ25G16	irradiated-marked	1	palpalis	Male	25	Adama
18/09/2021	laboratory	Replica 1	24/08/2021	18/09/2021	1488	GPGR1C16J25	1809GPGR1CJ25G16	irradiated-marked	2	palpalis	Male	25	Adama
18/09/2021	Laboratory	Replica 1	24/08/2021	18/09/2021	1489	GPGR1C17J25	1809GPGR1CJ25G17	irradiated-marked	1	palpalis	Male	25	Adama
18/09/2021	laboratory	Replica 1	24/08/2021	18/09/2021	1490	GPGR1C17J25	1809GPGR1CJ25G17	irradiated-marked	2	palpalis	Male	25	Adama
18/09/2021	Laboratory	Replica 1	24/08/2021	18/09/2021	1491	GPGR1C18J25	1809GPGR1CJ25G18	irradiated-marked	1	palpalis	Male	25	Adama
18/09/2021	laboratory	Replica 1	24/08/2021	18/09/2021	1492	GPGR1C18J25	1809GPGR1CJ25G18	irradiated-marked	2	palpalis	Male	25	Adama
18/09/2021	Laboratory	Replica 2	03/09/2021	18/09/2021	1493	GPGR2NC1J15	1809GPGR2NCJ15G1	unirradiated_unmarked	1	palpalis	Female	15	Adama
18/09/2021	laboratory	Replica 2	03/09/2021	18/09/2021	1494	GPGR2NC1J15	1809GPGR2NCJ15G1	unirradiated_unmarked	2	palpalis	Female	15	Adama
18/09/2021	Laboratory	Replica 2	03/09/2021	18/09/2021	1495	GPGR2NC2J15	1809GPGR2NCJ15G2	unirradiated_unmarked	1	palpalis	Female	15	Adama
18/09/2021	laboratory	Replica 2	03/09/2021	18/09/2021	1496	GPGR2NC2J15	1809GPGR2NCJ15G2	unirradiated_unmarked	2	palpalis	Female	15	Adama
18/09/2021	Laboratory	Replica 2	03/09/2021	18/09/2021	1497	GPGR2NC3J15	1809GPGR2NCJ15G3	unirradiated_unmarked	1	palpalis	Female	15	Adama
18/09/2021	laboratory	Replica 2	03/09/2021	18/09/2021	1498	GPGR2NC3J15	1809GPGR2NCJ15G3	unirradiated_unmarked	2	palpalis	Female	15	Adama
18/09/2021	Laboratory	Replica 2	03/09/2021	18/09/2021	1499	GPGR2NC4J15	1809GPGR2NCJ15G4	unirradiated_unmarked	1	palpalis	Female	15	Adama
18/09/2021	Laboratory	Replica 2	03/09/2021	18/09/2021	1500	GPGR2NC4J15	1809GPGR2NCJ15G4	unirradiated_unmarked	2	palpalis	Female	15	Adama
18/09/2021	laboratory	Replica 2	03/09/2021	18/09/2021	1501	GPGR2NC5J15	1809GPGR2NCJ15G5	unirradiated_unmarked	1	palpalis	Female	15	Adama
18/09/2021	Laboratory	Replica 2	03/09/2021	18/09/2021	1502	GPGR2NC5J15	1809GPGR2NCJ15G5	unirradiated_unmarked	2	palpalis	Female	15	Adama
18/09/2021	laboratory	Replica 2	03/09/2021	18/09/2021	1503	GPGR2NC6J15	1809GPGR2NCJ15G6	unirradiated_unmarked	1	palpalis	Female	15	Adama
18/09/2021	Laboratory	Replica 2	03/09/2021	18/09/2021	1504	GPGR2NC6J15	1809GPGR2NCJ15G6	unirradiated_unmarked	2	palpalis	Female	15	Adama
18/09/2021	Laboratory	Replica 2	03/09/2021	18/09/2021	1505	GPGR2NC7J15	1809GPGR2NCJ15G7	unirradiated_unmarked	1	palpalis	Female	15	Adama
18/09/2021	laboratory	Replica 2	03/09/2021	18/09/2021	1506	GPGR2NC7J15	1809GPGR2NCJ15G7	unirradiated_unmarked	2	palpalis	Female	15	Adama
18/09/2021	Laboratory	Replica 2	03/09/2021	18/09/2021	1507	GPGR2NC8J15	1809GPGR2NCJ15G8	unirradiated_unmarked	1	palpalis	Female	15	Adama
18/09/2021	laboratory	Replica 2	03/09/2021	18/09/2021	1508	GPGR2NC8J15	1809GPGR2NCJ15G8	unirradiated_unmarked	2	palpalis	Female	15	Adama
18/09/2021	Laboratory	Replica 2	03/09/2021	18/09/2021	1509	GPGR2NC9J15	1809GPGR2NCJ15G9	unirradiated_unmarked	1	palpalis	Female	15	Adama
18/09/2021	Laboratory	Replica 2	03/09/2021	18/09/2021	1510	GPGR2NC9J15	1809GPGR2NCJ15G9	unirradiated_unmarked	2	palpalis	Female	15	Adama
18/09/2021	laboratory	Replica 2	03/09/2021	18/09/2021	1511	GPGR2NC10J15	1809GPGR2NCJ15G10	unirradiated_unmarked	1	palpalis	Female	15	Adama
18/09/2021	Laboratory	Replica 2	03/09/2021	18/09/2021	1512	GPGR2NC10J15	1809GPGR2NCJ15G10	unirradiated_unmarked	2	palpalis	Female	15	Adama
18/09/2021	laboratory	Replica 2	03/09/2021	18/09/2021	1513	GPGR2NC11J15	1809GPGR2NCJ15G11	unirradiated_unmarked	1	palpalis	Female	15	Adama
18/09/2021	Laboratory	Replica 2	03/09/2021	18/09/2021	1514	GPGR2NC11J15	1809GPGR2NCJ15G11	unirradiated_unmarked	2	palpalis	Female	15	Adama
18/09/2021	Laboratory	Replica 2	03/09/2021	18/09/2021	1515	GPGR2NC12J15	1809GPGR2NCJ15G12	unirradiated_unmarked	1	palpalis	Female	15	Adama
18/09/2021	laboratory	Replica 2	03/09/2021	18/09/2021	1516	GPGR2NC12J15	1809GPGR2NCJ15G12	unirradiated_unmarked	2	palpalis	Female	15	Adama
18/09/2021	Laboratory	Replica 2	03/09/2021	18/09/2021	1517	GPGR2NC13J15	1809GPGR2NCJ15G13	unirradiated_unmarked	1	palpalis	Female	15	Adama
18/09/2021	laboratory	Replica 2	03/09/2021	18/09/2021	1518	GPGR2NC13J15	1809GPGR2NCJ15G13	unirradiated_unmarked	2	palpalis	Female	15	Adama
18/09/2021	Laboratory	Replica 2	03/09/2021	18/09/2021	1519	GPGR2NC14J15	1809GPGR2NCJ15G14	unirradiated_unmarked	1	palpalis	Female	15	Adama
18/09/2021	Laboratory	Replica 2	03/09/2021	18/09/2021	1520	GPGR2NC14J15	1809GPGR2NCJ15G14	unirradiated_unmarked	2	palpalis	Female	15	Adama
18/09/2021	laboratory	Replica 2	03/09/2021	18/09/2021	1521	GPGR2NC15J15	1809GPGR2NCJ15G15	unirradiated_unmarked	1	palpalis	Female	15	Adama
18/09/2021	Laboratory	Replica 2	03/09/2021	18/09/2021	1522	GPGR2NC15J15	1809GPGR2NCJ15G15	unirradiated_unmarked	2	palpalis	Female	15	Adama
18/09/2021	laboratory	Replica 2	03/09/2021	18/09/2021	1523	GPGR2NC16J15	1809GPGR2NCJ15G16	unirradiated_unmarked	1	palpalis	Female	15	Adama
18/09/2021	Laboratory	Replica 2	03/09/2021	18/09/2021	1524	GPGR2NC16J15	1809GPGR2NCJ15G16	unirradiated_unmarked	2	palpalis	Female	15	Adama
18/09/2021	Laboratory	Replica 2	03/09/2021	18/09/2021	1525	GPGR2NC17J15	1809GPGR2NCJ15G17	unirradiated_unmarked	1	palpalis	Female	15	Adama
18/09/2021	laboratory	Replica 2	03/09/2021	18/09/2021	1526	GPGR2NC17J15	1809GPGR2NCJ15G17	unirradiated_unmarked	2	palpalis	Female	15	Adama
18/09/2021	Laboratory	Replica 2	03/09/2021	18/09/2021	1527	GPGR2NC18J15	1809GPGR2NCJ15G18	unirradiated_unmarked	1	palpalis	Male	15	Adama
18/09/2021	laboratory	Replica 2	03/09/2021	18/09/2021	1528	GPGR2NC18J15	1809GPGR2NCJ15G18	unirradiated_unmarked	2	palpalis	Male	15	Adama
18/09/2021	Laboratory	Replica 2	03/09/2021	18/09/2021	1529	GPGR2NC19J15	1809GPGR2NCJ15G19	unirradiated_unmarked	1	palpalis	Male	15	Adama
18/09/2021	Laboratory	Replica 2	03/09/2021	18/09/2021	1530	GPGR2NC19J15	1809GPGR2NCJ15G19	unirradiated_unmarked	2	palpalis	Male	15	Adama
18/09/2021	laboratory	Replica 2	03/09/2021	18/09/2021	1531	GPGR2NC20J15	1809GPGR2NCJ15G20	unirradiated_unmarked	1	palpalis	Male	15	Adama
18/09/2021	Laboratory	Replica 2	03/09/2021	18/09/2021	1532	GPGR2NC20J15	1809GPGR2NCJ15G20	unirradiated_unmarked	2	palpalis	Male	15	Adama
18/09/2021	laboratory	Replica 2	03/09/2021	18/09/2021	1533	GPGR2NC21J15	1809GPGR2NCJ15G21	unirradiated_unmarked	1	palpalis	Male	15	Adama
18/09/2021	Laboratory	Replica 2	03/09/2021	18/09/2021	1534	GPGR2NC21J15	1809GPGR2NCJ15G21	unirradiated_unmarked	2	palpalis	Male	15	Adama
18/09/2021	Laboratory	Replica 2	03/09/2021	18/09/2021	1535	GPGR2NC22J15	1809GPGR2NCJ15G22	unirradiated_unmarked	1	palpalis	Male	15	Adama
18/09/2021	laboratory	Replica 2	03/09/2021	18/09/2021	1536	GPGR2NC22J15	1809GPGR2NCJ15G22	unirradiated_unmarked	2	palpalis	Male	15	Adama
18/09/2021	Laboratory	Replica 2	03/09/2021	18/09/2021	1537	GPGR2NC23J15	1809GPGR2NCJ15G23	unirradiated_unmarked	1	palpalis	Male	15	Adama
18/09/2021	laboratory	Replica 2	03/09/2021	18/09/2021	1538	GPGR2NC23J15	1809GPGR2NCJ15G23	unirradiated_unmarked	2	palpalis	Male	15	Adama
18/09/2021	Laboratory	Replica 2	03/09/2021	18/09/2021	1539	GPGR2NC24J15	1809GPGR2NCJ15G24	unirradiated_unmarked	1	palpalis	Male	15	Adama
18/09/2021	Laboratory	Replica 2	03/09/2021	18/09/2021	1540	GPGR2NC24J15	1809GPGR2NCJ15G24	unirradiated_unmarked	2	palpalis	Male	15	Adama
18/09/2021	laboratory	Replica 2	03/09/2021	18/09/2021	1541	GPGR2NC1J10	1809GPGR2NCJ10G1	unirradiated_unmarked	1	palpalis	Female	10	Adama
18/09/2021	Laboratory	Replica 2	03/09/2021	18/09/2021	1542	GPGR2NC1J10	1809GPGR2NCJ10G1	unirradiated_unmarked	2	palpalis	Female	10	Adama
18/09/2021	laboratory	Replica 2	03/09/2021	18/09/2021	1543	GPGR2NC2J10	1809GPGR2NCJ10G2	unirradiated_unmarked	1	palpalis	Female	10	Adama
18/09/2021	Laboratory	Replica 2	03/09/2021	18/09/2021	1544	GPGR2NC2J10	1809GPGR2NCJ10G2	unirradiated_unmarked	2	palpalis	Female	10	Adama
18/09/2021	Laboratory	Replica 3	03/09/2021	18/09/2021	1545	GPGR3NC3J10	1809GPGR3NCJ10G3	unirradiated_unmarked	1	palpalis	Female	10	Adama
18/09/2021	laboratory	Replica 3	03/09/2021	18/09/2021	1546	GPGR3NC3J10	1809GPGR3NCJ10G3	unirradiated_unmarked	2	palpalis	Female	10	Adama
18/09/2021	Laboratory	Replica 3	03/09/2021	18/09/2021	1547	GPGR3NC4J10	1809GPGR3NCJ10G4	unirradiated_unmarked	1	palpalis	Female	10	Adama
18/09/2021	laboratory	Replica 3	03/09/2021	18/09/2021	1548	GPGR3NC4J10	1809GPGR3NCJ10G4	unirradiated_unmarked	2	palpalis	Female	10	Adama
18/09/2021	Laboratory	Replica 3	03/09/2021	18/09/2021	1549	GPGR3NC5J10	1809GPGR3NCJ10G5	unirradiated_unmarked	1	palpalis	Female	10	Adama
18/09/2021	Laboratory	Replica 3	03/09/2021	18/09/2021	1550	GPGR3NC5J10	1809GPGR3NCJ10G5	unirradiated_unmarked	2	palpalis	Female	10	Adama
18/09/2021	laboratory	Replica 3	03/09/2021	18/09/2021	1551	GPGR3NC6J10	1809GPGR3NCJ10G6	unirradiated_unmarked	1	palpalis	Female	10	Adama
18/09/2021	Laboratory	Replica 3	03/09/2021	18/09/2021	1552	GPGR3NC6J10	1809GPGR3NCJ10G6	unirradiated_unmarked	2	palpalis	Female	10	Adama
18/09/2021	laboratory	Replica 3	03/09/2021	18/09/2021	1553	GPGR3NC7J10	1809GPGR3NCJ10G7	unirradiated_unmarked	1	palpalis	Female	10	Adama
18/09/2021	Laboratory	Replica 3	03/09/2021	18/09/2021	1554	GPGR3NC7J10	1809GPGR3NCJ10G7	unirradiated_unmarked	2	palpalis	Female	10	Adama
18/09/2021	Laboratory	Replica 3	03/09/2021	18/09/2021	1555	GPGR3NC8J10	1809GPGR3NCJ10G8	unirradiated_unmarked	1	palpalis	Female	10	Adama
18/09/2021	laboratory	Replica 3	03/09/2021	18/09/2021	1556	GPGR3NC8J10	1809GPGR3NCJ10G8	unirradiated_unmarked	2	palpalis	Female	10	Adama
18/09/2021	Laboratory	Replica 3	03/09/2021	18/09/2021	1557	GPGR3NC9J10	1809GPGR3NCJ10G9	unirradiated_unmarked	1	palpalis	Female	10	Adama
18/09/2021	laboratory	Replica 3	03/09/2021	18/09/2021	1558	GPGR3NC9J10	1809GPGR3NCJ10G9	unirradiated_unmarked	2	palpalis	Female	10	Adama
18/09/2021	Laboratory	Replica 3	03/09/2021	18/09/2021	1559	GPGR3NC10J10	1809GPGR3NCJ10G10	unirradiated_unmarked	1	palpalis	Female	10	Adama
18/09/2021	Laboratory	Replica 3	03/09/2021	18/09/2021	1560	GPGR3NC10J10	1809GPGR3NCJ10G10	unirradiated_unmarked	2	palpalis	Female	10	Adama
18/09/2021	laboratory	Replica 3	03/09/2021	18/09/2021	1561	GPGR3NC11J10	1809GPGR3NCJ10G11	unirradiated_unmarked	1	palpalis	Male	10	Adama
18/09/2021	Laboratory	Replica 3	03/09/2021	18/09/2021	1562	GPGR3NC11J10	1809GPGR3NCJ10G11	unirradiated_unmarked	2	palpalis	Male	10	Adama
18/09/2021	laboratory	Replica 3	03/09/2021	18/09/2021	1563	GPGR3NC12J10	1809GPGR3NCJ10G12	unirradiated_unmarked	1	palpalis	Male	10	Adama
18/09/2021	Laboratory	Replica 3	03/09/2021	18/09/2021	1564	GPGR3NC12J10	1809GPGR3NCJ10G12	unirradiated_unmarked	2	palpalis	Male	10	Adama
18/09/2021	Laboratory	Replica 3	03/09/2021	18/09/2021	1565	GPGR3NC13J10	1809GPGR3NCJ10G13	unirradiated_unmarked	1	palpalis	Male	10	Adama
18/09/2021	laboratory	Replica 3	03/09/2021	18/09/2021	1566	GPGR3NC13J10	1809GPGR3NCJ10G13	unirradiated_unmarked	2	palpalis	Male	10	Adama
18/09/2021	Laboratory	Replica 3	03/09/2021	18/09/2021	1567	GPGR3NC14J10	1809GPGR3NCJ10G14	unirradiated_unmarked	1	palpalis	Male	10	Adama
18/09/2021	laboratory	Replica 3	03/09/2021	18/09/2021	1568	GPGR3NC14J10	1809GPGR3NCJ10G14	unirradiated_unmarked	2	palpalis	Male	10	Adama
18/09/2021	Laboratory	Replica 3	03/09/2021	18/09/2021	1569	GPGR3NC15J10	1809GPGR3NCJ10G15	unirradiated_unmarked	1	palpalis	Male	10	Adama
18/09/2021	Laboratory	Replica 3	03/09/2021	18/09/2021	1570	GPGR3NC15J10	1809GPGR3NCJ10G15	unirradiated_unmarked	2	palpalis	Male	10	Adama
18/09/2021	laboratory	Replica 3	03/09/2021	18/09/2021	1571	GPGR3NC16J10	1809GPGR3NCJ10G16	unirradiated_unmarked	1	palpalis	Male	10	Adama
18/09/2021	Laboratory	Replica 3	03/09/2021	18/09/2021	1572	GPGR3NC16J10	1809GPGR3NCJ10G16	unirradiated_unmarked	2	palpalis	Male	10	Adama
18/09/2021	laboratory	Replica 3	03/09/2021	18/09/2021	1573	GPGR3NC17J10	1809GPGR3NCJ10G17	unirradiated_unmarked	1	palpalis	Male	10	Adama
18/09/2021	Laboratory	Replica 3	03/09/2021	18/09/2021	1574	GPGR3NC17J10	1809GPGR3NCJ10G17	unirradiated_unmarked	2	palpalis	Male	10	Adama
18/09/2021	Laboratory	Replica 3	03/09/2021	18/09/2021	1575	GPGR3NC18J10	1809GPGR3NCJ10G18	unirradiated_unmarked	1	palpalis	Male	10	Adama
18/09/2021	laboratory	Replica 3	03/09/2021	18/09/2021	1576	GPGR3NC18J10	1809GPGR3NCJ10G18	unirradiated_unmarked	2	palpalis	Male	10	Adama
18/09/2021	Laboratory	Replica 3	03/09/2021	18/09/2021	1577	GPGR3NC19J10	1809GPGR3NCJ10G19	unirradiated_unmarked	1	palpalis	Male	10	Adama
18/09/2021	laboratory	Replica 3	03/09/2021	18/09/2021	1578	GPGR3NC19J10	1809GPGR3NCJ10G19	unirradiated_unmarked	2	palpalis	Male	10	Adama
18/09/2021	Laboratory	Replica 3	03/09/2021	18/09/2021	1579	GPGR3NC20J10	1809GPGR3NCJ10G20	unirradiated_unmarked	1	palpalis	Male	10	Adama
18/09/2021	Laboratory	Replica 3	03/09/2021	18/09/2021	1580	GPGR3NC20J10	1809GPGR3NCJ10G20	unirradiated_unmarked	2	palpalis	Male	10	Adama
18/09/2021	laboratory	Replica 3	03/09/2021	18/09/2021	1581	GPGR3NC21J10	1809GPGR3NCJ10G21	unirradiated_unmarked	1	palpalis	Male	10	Adama
18/09/2021	Laboratory	Replica 3	03/09/2021	18/09/2021	1582	GPGR3NC21J10	1809GPGR3NCJ10G21	unirradiated_unmarked	2	palpalis	Male	10	Adama
18/09/2021	laboratory	Replica 3	03/09/2021	18/09/2021	1583	GPGR3NC22J10	1809GPGR3NCJ10G22	unirradiated_unmarked	1	palpalis	Male	10	Adama
18/09/2021	Laboratory	Replica 3	03/09/2021	18/09/2021	1584	GPGR3NC22J10	1809GPGR3NCJ10G22	unirradiated_unmarked	2	palpalis	Male	10	Adama
19/09/2021	Laboratory	NA	NA	19/09/2021	1585	NA	NA	NA	NA	NA	NA	NA	Adama	Empty scan
19/09/2021	laboratory	NA	NA	19/09/2021	1586	NA	NA	NA	NA	NA	NA	NA	Adama	Empty scan
19/09/2021	Laboratory	Replica 2	04/09/2021	19/09/2021	1587	GPGR2C1J15	1909GPGR2CJ15G1	irradiated-marked	1	palpalis	Female	15	Adama
19/09/2021	laboratory	Replica 2	04/09/2021	19/09/2021	1588	GPGR2C1J15	1909GPGR2CJ15G1	irradiated-marked	2	palpalis	Female	15	Adama
19/09/2021	Laboratory	Replica 2	04/09/2021	19/09/2021	1589	GPGR2C2J15	1909GPGR2CJ15G2	irradiated-marked	1	palpalis	Male	15	Adama
19/09/2021	Laboratory	Replica 2	04/09/2021	19/09/2021	1590	GPGR2C2J15	1909GPGR2CJ15G2	irradiated-marked	2	palpalis	Male	15	Adama
19/09/2021	laboratory	Replica 2	04/09/2021	19/09/2021	1591	GPGR2C3J15	1909GPGR2CJ15G3	irradiated-marked	1	palpalis	Male	15	Adama
19/09/2021	Laboratory	Replica 2	04/09/2021	19/09/2021	1592	GPGR2C3J15	1909GPGR2CJ15G3	irradiated-marked	2	palpalis	Male	15	Adama
19/09/2021	laboratory	Replica 2	04/09/2021	19/09/2021	1593	GPGR2C4J15	1909GPGR2CJ15G4	irradiated-marked	1	palpalis	Male	15	Adama
19/09/2021	Laboratory	Replica 2	04/09/2021	19/09/2021	1594	GPGR2C4J15	1909GPGR2CJ15G4	irradiated-marked	2	palpalis	Male	15	Adama
19/09/2021	Laboratory	Replica 2	04/09/2021	19/09/2021	1595	GPGR2C5J15	1909GPGR2CJ15G5	irradiated-marked	1	palpalis	Male	15	Adama
19/09/2021	laboratory	Replica 2	04/09/2021	19/09/2021	1596	GPGR2C5J15	1909GPGR2CJ15G5	irradiated-marked	2	palpalis	Male	15	Adama
19/09/2021	Laboratory	Replica 2	04/09/2021	19/09/2021	1597	GPGR2C6J15	1909GPGR2CJ15G6	irradiated-marked	1	palpalis	Male	15	Adama
19/09/2021	laboratory	Replica 2	04/09/2021	19/09/2021	1598	GPGR2C6J15	1909GPGR2CJ15G6	irradiated-marked	2	palpalis	Male	15	Adama
19/09/2021	Laboratory	Replica 2	04/09/2021	19/09/2021	1599	GPGR2C7J15	1909GPGR2CJ15G7	irradiated-marked	1	palpalis	Male	15	Adama
19/09/2021	Laboratory	Replica 2	04/09/2021	19/09/2021	1600	GPGR2C7J15	1909GPGR2CJ15G7	irradiated-marked	2	palpalis	Male	15	Adama
19/09/2021	laboratory	Replica 2	04/09/2021	19/09/2021	1601	GPGR2C8J15	1909GPGR2CJ15G8	irradiated-marked	1	palpalis	Male	15	Adama
19/09/2021	Laboratory	Replica 2	04/09/2021	19/09/2021	1602	GPGR2C8J15	1909GPGR2CJ15G8	irradiated-marked	2	palpalis	Male	15	Adama
19/09/2021	laboratory	Replica 2	04/09/2021	19/09/2021	1603	GPGR2C9J15	1909GPGR2CJ15G9	irradiated-marked	1	palpalis	Male	15	Adama
19/09/2021	Laboratory	Replica 2	04/09/2021	19/09/2021	1604	GPGR2C9J15	1909GPGR2CJ15G9	irradiated-marked	2	palpalis	Male	15	Adama
19/09/2021	Laboratory	Replica 2	04/09/2021	19/09/2021	1605	GPGR2C10J15	1909GPGR2CJ15G10	irradiated-marked	1	palpalis	Male	15	Adama
19/09/2021	laboratory	Replica 2	04/09/2021	19/09/2021	1606	GPGR2C10J15	1909GPGR2CJ15G10	irradiated-marked	2	palpalis	Male	15	Adama
19/09/2021	Laboratory	Replica 2	04/09/2021	19/09/2021	1607	GPGR2C11J15	1909GPGR2CJ15G11	irradiated-marked	1	palpalis	Male	15	Adama
19/09/2021	laboratory	Replica 2	04/09/2021	19/09/2021	1608	GPGR2C11J15	1909GPGR2CJ15G11	irradiated-marked	2	palpalis	Male	15	Adama
19/09/2021	Laboratory	Replica 2	04/09/2021	19/09/2021	1609	GPGR2C12J15	1909GPGR2CJ15G12	irradiated-marked	1	palpalis	Male	15	Adama
19/09/2021	Laboratory	Replica 2	04/09/2021	19/09/2021	1610	GPGR2C12J15	1909GPGR2CJ15G12	irradiated-marked	2	palpalis	Male	15	Adama
19/09/2021	laboratory	Replica 2	04/09/2021	19/09/2021	1611	GPGR2C13J15	1909GPGR2CJ15G13	irradiated-marked	1	palpalis	Male	15	Adama
19/09/2021	Laboratory	Replica 2	04/09/2021	19/09/2021	1612	GPGR2C13J15	1909GPGR2CJ15G13	irradiated-marked	2	palpalis	Male	15	Adama
19/09/2021	laboratory	Replica 2	04/09/2021	19/09/2021	1613	GPGR2C14J15	1909GPGR2CJ15G14	irradiated-marked	1	palpalis	Male	15	Adama
19/09/2021	Laboratory	Replica 2	04/09/2021	19/09/2021	1614	GPGR2C14J15	1909GPGR2CJ15G14	irradiated-marked	2	palpalis	Male	15	Adama
19/09/2021	Laboratory	Replica 2	04/09/2021	19/09/2021	1615	GPGR2C15J15	1909GPGR2CJ15G15	irradiated-marked	1	palpalis	Male	15	Adama
19/09/2021	laboratory	Replica 2	04/09/2021	19/09/2021	1616	GPGR2C15J15	1909GPGR2CJ15G15	irradiated-marked	2	palpalis	Male	15	Adama
19/09/2021	Laboratory	Replica 2	04/09/2021	19/09/2021	1617	GPGR2C16J15	1909GPGR2CJ15G16	irradiated-marked	1	palpalis	Male	15	Adama
19/09/2021	laboratory	Replica 2	04/09/2021	19/09/2021	1618	GPGR2C16J15	1909GPGR2CJ15G16	irradiated-marked	2	palpalis	Male	15	Adama
19/09/2021	Laboratory	Replica 2	04/09/2021	19/09/2021	1619	GPGR2C17J15	1909GPGR2CJ15G17	irradiated-marked	1	palpalis	Male	15	Adama
19/09/2021	Laboratory	Replica 2	04/09/2021	19/09/2021	1620	GPGR2C17J15	1909GPGR2CJ15G17	irradiated-marked	2	palpalis	Male	15	Adama
19/09/2021	laboratory	Replica 2	04/09/2021	19/09/2021	1621	GPGR2C18J15	1909GPGR2CJ15G18	irradiated-marked	1	palpalis	Male	15	Adama
19/09/2021	Laboratory	Replica 2	04/09/2021	19/09/2021	1622	GPGR2C18J15	1909GPGR2CJ15G18	irradiated-marked	2	palpalis	Male	15	Adama
19/09/2021	laboratory	Replica 2	04/09/2021	19/09/2021	1623	GPGR2C19J15	1909GPGR2CJ15G19	irradiated-marked	1	palpalis	Male	15	Adama
19/09/2021	Laboratory	Replica 2	04/09/2021	19/09/2021	1624	GPGR2C19J15	1909GPGR2CJ15G19	irradiated-marked	2	palpalis	Male	15	Adama
19/09/2021	Laboratory	Replica 3	09/09/2021	19/09/2021	1625	GPGR3C1J10	1909GPGR3CJ10G1	irradiated-marked	1	palpalis	Female	10	Adama
19/09/2021	laboratory	Replica 3	09/09/2021	19/09/2021	1626	GPGR3C1J10	1909GPGR3CJ10G1	irradiated-marked	2	palpalis	Female	10	Adama
19/09/2021	Laboratory	Replica 3	09/09/2021	19/09/2021	1627	GPGR3C2J10	1909GPGR3CJ10G2	irradiated-marked	1	palpalis	Female	10	Adama
19/09/2021	laboratory	Replica 3	09/09/2021	19/09/2021	1628	GPGR3C2J10	1909GPGR3CJ10G2	irradiated-marked	2	palpalis	Female	10	Adama
19/09/2021	Laboratory	Replica 3	09/09/2021	19/09/2021	1629	GPGR3C3J10	1909GPGR3CJ10G3	irradiated-marked	1	palpalis	Female	10	Adama
19/09/2021	Laboratory	Replica 3	09/09/2021	19/09/2021	1630	GPGR3C3J10	1909GPGR3CJ10G3	irradiated-marked	2	palpalis	Female	10	Adama
19/09/2021	laboratory	Replica 3	09/09/2021	19/09/2021	1631	GPGR3C4J10	1909GPGR3CJ10G4	irradiated-marked	1	palpalis	Female	10	Adama
19/09/2021	Laboratory	Replica 3	09/09/2021	19/09/2021	1632	GPGR3C4J10	1909GPGR3CJ10G4	irradiated-marked	2	palpalis	Female	10	Adama
19/09/2021	laboratory	Replica 3	09/09/2021	19/09/2021	1633	GPGR3C5J10	1909GPGR3CJ10G5	irradiated-marked	1	palpalis	Female	10	Adama
19/09/2021	Laboratory	Replica 3	09/09/2021	19/09/2021	1634	GPGR3C5J10	1909GPGR3CJ10G5	irradiated-marked	2	palpalis	Female	10	Adama
19/09/2021	Laboratory	Replica 3	09/09/2021	19/09/2021	1635	GPGR3C6J10	1909GPGR3CJ10G6	irradiated-marked	1	palpalis	Male	10	Adama
19/09/2021	laboratory	Replica 3	09/09/2021	19/09/2021	1636	GPGR3C6J10	1909GPGR3CJ10G6	irradiated-marked	2	palpalis	Male	10	Adama
19/09/2021	Laboratory	Replica 3	09/09/2021	19/09/2021	1637	GPGR3C7J10	1909GPGR3CJ10G7	irradiated-marked	1	palpalis	Male	10	Adama
19/09/2021	laboratory	Replica 3	09/09/2021	19/09/2021	1638	GPGR3C7J10	1909GPGR3CJ10G7	irradiated-marked	2	palpalis	Male	10	Adama
19/09/2021	Laboratory	Replica 3	09/09/2021	19/09/2021	1639	GPGR3C8J10	1909GPGR3CJ10G8	irradiated-marked	1	palpalis	Male	10	Adama
19/09/2021	Laboratory	Replica 3	09/09/2021	19/09/2021	1640	GPGR3C8J10	1909GPGR3CJ10G8	irradiated-marked	2	palpalis	Male	10	Adama
19/09/2021	laboratory	Replica 3	09/09/2021	19/09/2021	1641	GPGR3C9J10	1909GPGR3CJ10G9	irradiated-marked	1	palpalis	Male	10	Adama
19/09/2021	Laboratory	Replica 3	09/09/2021	19/09/2021	1642	GPGR3C9J10	1909GPGR3CJ10G9	irradiated-marked	2	palpalis	Male	10	Adama
19/09/2021	laboratory	Replica 3	09/09/2021	19/09/2021	1643	GPGR3C10J10	1909GPGR3CJ10G10	irradiated-marked	1	palpalis	Male	10	Adama
19/09/2021	Laboratory	Replica 3	09/09/2021	19/09/2021	1644	GPGR3C10J10	1909GPGR3CJ10G10	irradiated-marked	2	palpalis	Male	10	Adama
19/09/2021	Laboratory	Replica 3	09/09/2021	19/09/2021	1645	GPGR3C11J10	1909GPGR3CJ10G11	irradiated-marked	1	palpalis	Male	10	Adama
19/09/2021	laboratory	Replica 3	09/09/2021	19/09/2021	1646	GPGR3C11J10	1909GPGR3CJ10G11	irradiated-marked	2	palpalis	Male	10	Adama
19/09/2021	Laboratory	Replica 3	09/09/2021	19/09/2021	1647	GPGR3C12J10	1909GPGR3CJ10G12	irradiated-marked	1	palpalis	Male	10	Adama
19/09/2021	laboratory	Replica 3	09/09/2021	19/09/2021	1648	GPGR3C12J10	1909GPGR3CJ10G12	irradiated-marked	2	palpalis	Male	10	Adama
19/09/2021	Laboratory	Replica 3	09/09/2021	19/09/2021	1649	GPGR3C13J10	1909GPGR3CJ10G13	irradiated-marked	1	palpalis	Male	10	Adama
19/09/2021	Laboratory	Replica 3	09/09/2021	19/09/2021	1650	GPGR3C13J10	1909GPGR3CJ10G13	irradiated-marked	2	palpalis	Male	10	Adama
19/09/2021	laboratory	Replica 3	09/09/2021	19/09/2021	1651	GPGR3C14J10	1909GPGR3CJ10G14	irradiated-marked	1	palpalis	Male	10	Adama
19/09/2021	Laboratory	Replica 3	09/09/2021	19/09/2021	1652	GPGR3C14J10	1909GPGR3CJ10G14	irradiated-marked	2	palpalis	Male	10	Adama
19/09/2021	laboratory	Replica 3	09/09/2021	19/09/2021	1653	GPGR3C15J10	1909GPGR3CJ10G15	irradiated-marked	1	palpalis	Male	10	Adama
19/09/2021	Laboratory	Replica 3	09/09/2021	19/09/2021	1654	GPGR3C15J10	1909GPGR3CJ10G15	irradiated-marked	2	palpalis	Male	10	Adama
19/09/2021	Laboratory	Replica 3	09/09/2021	19/09/2021	1655	GPGR3C16J10	1909GPGR3CJ10G16	irradiated-marked	1	palpalis	Male	10	Adama
19/09/2021	laboratory	Replica 3	09/09/2021	19/09/2021	1656	GPGR3C16J10	1909GPGR3CJ10G16	irradiated-marked	2	palpalis	Male	10	Adama
19/09/2021	Laboratory	Replica 3	09/09/2021	19/09/2021	1657	GPGR3C17J10	1909GPGR3CJ10G17	irradiated-marked	1	palpalis	Male	10	Adama
19/09/2021	laboratory	Replica 3	09/09/2021	19/09/2021	1658	GPGR3C17J10	1909GPGR3CJ10G17	irradiated-marked	2	palpalis	Male	10	Adama
19/09/2021	Laboratory	Replica 3	09/09/2021	19/09/2021	1659	GPGR3C18J10	1909GPGR3CJ10G18	irradiated-marked	1	palpalis	Male	10	Adama
19/09/2021	Laboratory	Replica 3	09/09/2021	19/09/2021	1660	GPGR3C18J10	1909GPGR3CJ10G18	irradiated-marked	2	palpalis	Male	10	Adama
19/09/2021	laboratory	Replica 3	09/09/2021	19/09/2021	1661	GPGR3C19J10	1909GPGR3CJ10G19	irradiated-marked	1	palpalis	Male	10	Adama
19/09/2021	Laboratory	Replica 3	09/09/2021	19/09/2021	1662	GPGR3C19J10	1909GPGR3CJ10G19	irradiated-marked	2	palpalis	Male	10	Adama
19/09/2021	laboratory	Replica 3	09/09/2021	19/09/2021	1663	GPGR3C20J10	1909GPGR3CJ10G20	irradiated-marked	1	palpalis	Male	10	Adama
19/09/2021	Laboratory	Replica 3	09/09/2021	19/09/2021	1664	GPGR3C20J10	1909GPGR3CJ10G20	irradiated-marked	2	palpalis	Male	10	Adama
19/09/2021	Field	1st catching	NA	19/09/2021	1665	GPGSND91	1909GPGSNDG91	Field	1	palpalis	Male	NA	Adama
19/09/2021	Field	1st catching	NA	19/09/2021	1666	GPGSND91	1909GPGSNDG91	Field	2	palpalis	Male	NA	Adama
19/09/2021	Field	1st catching	NA	19/09/2021	1667	GPGSND92	1909GPGSNDG92	Field	1	palpalis	Male	NA	Adama
19/09/2021	Field	1st catching	NA	19/09/2021	1668	GPGSND92	1909GPGSNDG92	Field	2	palpalis	Male	NA	Adama
19/09/2021	Field	1st catching	NA	19/09/2021	1669	GPGSND93	1909GPGSNDG93	Field	1	palpalis	Male	NA	Adama
19/09/2021	Field	1st catching	NA	19/09/2021	1670	GPGSND93	1909GPGSNDG93	Field	2	palpalis	Female	NA	Adama
19/09/2021	Field	1st catching	NA	19/09/2021	1671	GPGSND94	1909GPGSNDG94	Field	1	palpalis	Female	NA	Adama
19/09/2021	Field	1st catching	NA	19/09/2021	1672	GPGSND94	1909GPGSNDG94	Field	2	palpalis	Female	NA	Adama
19/09/2021	Field	1st catching	NA	19/09/2021	1673	GPGSND95	1909GPGSNDG95	Field	1	palpalis	Female	NA	Adama
19/09/2021	Field	1st catching	NA	19/09/2021	1674	GPGSND95	1909GPGSNDG95	Field	2	palpalis	Female	NA	Adama
19/09/2021	Field	1st catching	NA	19/09/2021	1675	GPGSND96	1909GPGSNDG96	Field	1	palpalis	Female	NA	Adama
19/09/2021	Field	1st catching	NA	19/09/2021	1676	GPGSND96	1909GPGSNDG96	Field	2	palpalis	Female	NA	Adama
19/09/2021	Field	1st catching	NA	19/09/2021	1677	GPGSND97	1909GPGSNDG97	Field	1	palpalis	Female	NA	Adama
19/09/2021	Field	1st catching	NA	19/09/2021	1678	GPGSND97	1909GPGSNDG97	Field	2	palpalis	Female	NA	Adama
19/09/2021	Field	1st catching	NA	19/09/2021	1679	GPGSND98	1909GPGSNDG98	Field	1	palpalis	Female	NA	Adama
19/09/2021	Field	1st catching	NA	19/09/2021	1680	GPGSND98	1909GPGSNDG98	Field	2	palpalis	Female	NA	Adama
19/09/2021	Field	1st catching	NA	19/09/2021	1681	GPGSND99	1909GPGSNDG99	Field	1	palpalis	Female	NA	Adama
19/09/2021	Field	1st catching	NA	19/09/2021	1682	GPGSND99	1909GPGSNDG99	Field	2	palpalis	Female	NA	Adama
19/09/2021	Field	1st catching	NA	19/09/2021	1683	GPGSND100	1909GPGSNDG100	Field	1	palpalis	Female	NA	Adama
19/09/2021	Field	1st catching	NA	19/09/2021	1684	GPGSND100	1909GPGSNDG100	Field	2	palpalis	Female	NA	Adama
19/09/2021	Field	1st catching	NA	19/09/2021	1685	GPGSND101	1909GPGSNDG101	Field	1	palpalis	Female	NA	Adama
19/09/2021	Field	1st catching	NA	19/09/2021	1686	GPGSND101	1909GPGSNDG101	Field	2	palpalis	Female	NA	Adama
19/09/2021	Field	1st catching	NA	19/09/2021	1687	GPGSND102	1909GPGSNDG102	Field	1	palpalis	Female	NA	Adama
19/09/2021	Field	1st catching	NA	19/09/2021	1688	GPGSND102	1909GPGSNDG102	Field	2	palpalis	Female	NA	Adama
19/09/2021	Field	1st catching	NA	19/09/2021	1689	GPGSND103	1909GPGSNDG103	Field	1	palpalis	Female	NA	Adama
19/09/2021	Field	1st catching	NA	19/09/2021	1690	GPGSND103	1909GPGSNDG103	Field	2	palpalis	Female	NA	Adama
19/09/2021	Field	1st catching	NA	19/09/2021	1691	GPGSND104	1909GPGSNDG104	Field	1	palpalis	Female	NA	Adama
19/09/2021	Field	1st catching	NA	19/09/2021	1692	GPGSND104	1909GPGSNDG104	Field	2	palpalis	Female	NA	Adama
19/09/2021	Field	1st catching	NA	19/09/2021	1693	GPGSND105	1909GPGSNDG105	Field	1	palpalis	Female	NA	Adama
19/09/2021	Field	1st catching	NA	19/09/2021	1694	GPGSND105	1909GPGSNDG105	Field	2	palpalis	Female	NA	Adama
21/09/2021	Field	1st catching	NA	21/09/2021	1695	GPGS83	2109GPGSDG83	Field	1	palpalis	Female	5	Adama
21/09/2021	Field	1st catching	NA	21/09/2021	1696	GPGS83	2109GPGSDG83	Field	2	palpalis	Female	5	Adama
21/09/2021	Field	1st catching	NA	21/09/2021	1697	GPGS84	2109GPGSDG84	Field	1	palpalis	Female	54	Adama
21/09/2021	Field	1st catching	NA	21/09/2021	1698	GPGS84	2109GPGSDG84	Field	2	palpalis	Female	54	Adama
21/09/2021	Field	1st catching	NA	21/09/2021	1699	GPGS85	2109GPGSDG85	Field	1	palpalis	Female	28	Adama
21/09/2021	Field	1st catching	NA	21/09/2021	1700	GPGS85	2109GPGSDG85	Field	2	palpalis	Female	28	Adama
21/09/2021	Field	1st catching	NA	21/09/2021	1701	GPGS86	2109GPGSDG86	Field	1	palpalis	Male	1	Adama
21/09/2021	Field	1st catching	NA	21/09/2021	1702	GPGS86	2109GPGSDG86	Field	2	palpalis	Male	1	Adama
21/09/2021	Field	1st catching	NA	21/09/2021	1703	GPGS87	2109GPGSDG87	Field	1	palpalis	Female	48	Adama
21/09/2021	Field	1st catching	NA	21/09/2021	1704	GPGS87	2109GPGSDG87	Field	2	palpalis	Female	48	Adama
21/09/2021	Field	1st catching	NA	21/09/2021	1705	GPGS88	2109GPGSDG88	Field	1	palpalis	Female	48	Adama
21/09/2021	Field	1st catching	NA	21/09/2021	1706	GPGS88	2109GPGSDG88	Field	2	palpalis	Female	48	Adama
21/09/2021	Field	1st catching	NA	21/09/2021	1707	GPGS89	2109GPGSDG89	Field	1	palpalis	Female	18	Adama
21/09/2021	Field	1st catching	NA	21/09/2021	1708	GPGS89	2109GPGSDG89	Field	2	palpalis	Female	18	Adama
21/09/2021	Field	1st catching	NA	21/09/2021	1709	GPGS90	2109GPGSDG90	Field	1	palpalis	Female	28	Adama
21/09/2021	Field	1st catching	NA	21/09/2021	1710	GPGS90	2109GPGSDG90	Field	2	palpalis	Female	28	Adama
21/09/2021	Field	1st catching	NA	21/09/2021	1711	GPGS91	2109GPGSDG91	Field	1	palpalis	Male	2	Adama
21/09/2021	Field	1st catching	NA	21/09/2021	1712	GPGS91	2109GPGSDG91	Field	2	palpalis	Male	2	Adama
21/09/2021	Field	1st catching	NA	21/09/2021	1713	GPGS92	2109GPGSDG92	Field	1	palpalis	Male	2	Adama
21/09/2021	Field	1st catching	NA	21/09/2021	1714	GPGS92	2109GPGSDG92	Field	2	palpalis	Male	2	Adama
21/09/2021	Field	1st catching	NA	21/09/2021	1715	GPGS93	2109GPGSDG93	Field	1	palpalis	Female	24	Adama
21/09/2021	Field	1st catching	NA	21/09/2021	1716	GPGS93	2109GPGSDG93	Field	2	palpalis	Female	24	Adama
21/09/2021	Field	1st catching	NA	21/09/2021	1717	GPGS94	2109GPGSDG94	Field	1	palpalis	Female	48	Adama
21/09/2021	Field	1st catching	NA	21/09/2021	1718	GPGS94	2109GPGSDG94	Field	2	palpalis	Female	48	Adama
21/09/2021	Field	1st catching	NA	21/09/2021	1719	GPGS95	2109GPGSDG95	Field	1	palpalis	Male	2	Adama
21/09/2021	Field	1st catching	NA	21/09/2021	1720	GPGS95	2109GPGSDG95	Field	2	palpalis	Male	2	Adama
21/09/2021	Field	1st catching	NA	21/09/2021	1721	GPGS96	2109GPGSDG96	Field	1	palpalis	Female	14	Adama
21/09/2021	Field	1st catching	NA	21/09/2021	1722	GPGS96	2109GPGSDG96	Field	2	palpalis	Female	14	Adama
21/09/2021	Field	1st catching	NA	21/09/2021	1723	GPGS97	2109GPGSDG97	Field	1	palpalis	Female	18	Adama
21/09/2021	Field	1st catching	NA	21/09/2021	1724	GPGS97	2109GPGSDG97	Field	2	palpalis	Female	18	Adama
21/09/2021	Field	1st catching	NA	21/09/2021	1725	GPGS98	2109GPGSDG98	Field	1	palpalis	Male	1	Adama
21/09/2021	Field	1st catching	NA	21/09/2021	1726	GPGS98	2109GPGSDG98	Field	2	palpalis	Male	1	Adama
21/09/2021	Field	1st catching	NA	21/09/2021	1727	GPGS99	2109GPGSDG99	Field	1	palpalis	Male	1	Adama
21/09/2021	Field	1st catching	NA	21/09/2021	1728	GPGS99	2109GPGSDG99	Field	2	palpalis	Male	1	Adama
21/09/2021	Field	1st catching	NA	21/09/2021	1729	GPGS100	2109GPGSDG100	Field	1	palpalis	Female	12	Adama
21/09/2021	Field	1st catching	NA	21/09/2021	1730	GPGS100	2109GPGSDG100	Field	2	palpalis	Female	12	Adama
21/09/2021	Field	1st catching	NA	21/09/2021	1731	GPGS101	2109GPGSDG101	Field	1	palpalis	Female	5	Adama
21/09/2021	Field	1st catching	NA	21/09/2021	1732	GPGS101	2109GPGSDG101	Field	2	palpalis	Female	5	Adama
21/09/2021	Field	1st catching	NA	21/09/2021	1733	GPGS102	2109GPGSDG102	Field	1	palpalis	Male	2	Adama
21/09/2021	Field	1st catching	NA	21/09/2021	1734	GPGS102	2109GPGSDG102	Field	2	palpalis	Male	2	Adama
21/09/2021	Field	1st catching	NA	21/09/2021	1735	GPGS103	2109GPGSDG103	Field	1	palpalis	Female	8	Adama
21/09/2021	Field	1st catching	NA	21/09/2021	1736	GPGS103	2109GPGSDG103	Field	2	palpalis	Female	8	Adama
21/09/2021	Field	1st catching	NA	21/09/2021	1737	GPGS104	2109GPGSDG104	Field	1	palpalis	Male	1	Adama
21/09/2021	Field	1st catching	NA	21/09/2021	1738	GPGS104	2109GPGSDG104	Field	2	palpalis	Male	1	Adama
21/09/2021	Field	1st catching	NA	21/09/2021	1739	GPGS105	2109GPGSDG105	Field	1	palpalis	Male	1	Adama
21/09/2021	Field	1st catching	NA	21/09/2021	1740	GPGS105	2109GPGSDG105	Field	2	palpalis	Male	1	Adama
21/09/2021	Field	1st catching	NA	21/09/2021	1741	GPGS106	2109GPGSDG106	Field	1	palpalis	Female	32	Adama
21/09/2021	Field	1st catching	NA	21/09/2021	1742	GPGS106	2109GPGSDG106	Field	2	palpalis	Female	32	Adama
21/09/2021	Field	1st catching	NA	21/09/2021	1743	GPGS107	2109GPGSDG107	Field	1	palpalis	Female	28	Adama
21/09/2021	Field	1st catching	NA	21/09/2021	1744	GPGS107	2109GPGSDG107	Field	2	palpalis	Female	28	Adama
21/09/2021	Field	1st catching	NA	21/09/2021	1745	GPGS108	2109GPGSDG108	Field	1	palpalis	Female	12	Adama
21/09/2021	Field	1st catching	NA	21/09/2021	1746	GPGS108	2109GPGSDG108	Field	2	palpalis	Female	12	Adama
21/09/2021	Field	1st catching	NA	21/09/2021	1747	GPGS109	2109GPGSDG109	Field	1	palpalis	Female	8	Adama
21/09/2021	Field	1st catching	NA	21/09/2021	1748	GPGS109	2109GPGSDG109	Field	2	palpalis	Female	8	Adama
21/09/2021	Field	1st catching	NA	21/09/2021	1749	GPGS110	2109GPGSDG110	Field	1	palpalis	Female	24	Adama
21/09/2021	Field	1st catching	NA	21/09/2021	1750	GPGS110	2109GPGSDG110	Field	2	palpalis	Female	24	Adama
21/09/2021	Field	1st catching	NA	21/09/2021	1751	GPGS111	2109GPGSDG111	Field	1	palpalis	Male	2	Adama
21/09/2021	Field	1st catching	NA	21/09/2021	1752	GPGS111	2109GPGSDG111	Field	2	palpalis	Male	2	Adama
23/09/2021	Laboratory	NA	NA	23/09/2021	1753	NA	NA	NA	NA	NA	NA	NA	Adama	Empty scan
23/09/2021	Laboratory	NA	NA	23/09/2021	1754	NA	NA	NA	NA	NA	NA	NA	Adama	Empty scan
23/09/2021	Laboratory	Replica 1	24/08/2021	23/09/2021	1755	GPGR1NC1J30	2309GPGR1NCJ30G1	unirradiated_unmarked	1	palpalis	Female	30	Adama
23/09/2021	Laboratory	Replica 1	24/08/2021	23/09/2021	1756	GPGR1NC1J30	2309GPGR1NCJ30G1	unirradiated_unmarked	2	palpalis	Female	30	Adama
23/09/2021	Laboratory	Replica 1	24/08/2021	23/09/2021	1757	GPGR1NC2J30	2309GPGR1NCJ30G2	unirradiated_unmarked	1	palpalis	Female	30	Adama
23/09/2021	Laboratory	Replica 1	24/08/2021	23/09/2021	1758	GPGR1NC2J30	2309GPGR1NCJ30G2	unirradiated_unmarked	2	palpalis	Female	30	Adama
23/09/2021	Laboratory	Replica 1	24/08/2021	23/09/2021	1759	GPGR1NC3J30	2309GPGR1NCJ30G3	unirradiated_unmarked	1	palpalis	Female	30	Adama
23/09/2021	Laboratory	Replica 1	24/08/2021	23/09/2021	1760	GPGR1NC3J30	2309GPGR1NCJ30G3	unirradiated_unmarked	2	palpalis	Female	30	Adama
23/09/2021	Laboratory	Replica 1	24/08/2021	23/09/2021	1761	GPGR1NC4J30	2309GPGR1NCJ30G4	unirradiated_unmarked	1	palpalis	Female	30	Adama
23/09/2021	Laboratory	Replica 1	24/08/2021	23/09/2021	1762	GPGR1NC4J30	2309GPGR1NCJ30G4	unirradiated_unmarked	2	palpalis	Female	30	Adama
23/09/2021	Laboratory	Replica 1	24/08/2021	23/09/2021	1763	GPGR1NC5J30	2309GPGR1NCJ30G5	unirradiated_unmarked	1	palpalis	Female	30	Adama
23/09/2021	Laboratory	Replica 1	24/08/2021	23/09/2021	1764	GPGR1NC5J30	2309GPGR1NCJ30G5	unirradiated_unmarked	2	palpalis	Female	30	Adama
23/09/2021	Laboratory	Replica 1	24/08/2021	23/09/2021	1765	GPGR1NC6J30	2309GPGR1NCJ30G6	unirradiated_unmarked	1	palpalis	Female	30	Adama
23/09/2021	Laboratory	Replica 1	24/08/2021	23/09/2021	1766	GPGR1NC6J30	2309GPGR1NCJ30G6	unirradiated_unmarked	2	palpalis	Female	30	Adama
23/09/2021	Laboratory	Replica 1	24/08/2021	23/09/2021	1767	GPGR1NC7J30	2309GPGR1NCJ30G7	unirradiated_unmarked	1	palpalis	Female	30	Adama
23/09/2021	Laboratory	Replica 1	24/08/2021	23/09/2021	1768	GPGR1NC7J30	2309GPGR1NCJ30G7	unirradiated_unmarked	2	palpalis	Female	30	Adama
23/09/2021	Laboratory	Replica 1	24/08/2021	23/09/2021	1769	GPGR1NC8J30	2309GPGR1NCJ30G8	unirradiated_unmarked	1	palpalis	Female	30	Adama
23/09/2021	Laboratory	Replica 1	24/08/2021	23/09/2021	1770	GPGR1NC8J30	2309GPGR1NCJ30G8	unirradiated_unmarked	2	palpalis	Female	30	Adama
23/09/2021	Laboratory	Replica 1	24/08/2021	23/09/2021	1771	GPGR1NC9J30	2309GPGR1NCJ30G9	unirradiated_unmarked	1	palpalis	Female	30	Adama
23/09/2021	Laboratory	Replica 1	24/08/2021	23/09/2021	1772	GPGR1NC9J30	2309GPGR1NCJ30G9	unirradiated_unmarked	2	palpalis	Female	30	Adama
23/09/2021	Laboratory	Replica 1	24/08/2021	23/09/2021	1773	GPGR1NC10J30	2309GPGR1NCJ30G10	unirradiated_unmarked	1	palpalis	Female	30	Adama
23/09/2021	Laboratory	Replica 1	24/08/2021	23/09/2021	1774	GPGR1NC10J30	2309GPGR1NCJ30G10	unirradiated_unmarked	2	palpalis	Female	30	Adama
23/09/2021	Laboratory	Replica 1	24/08/2021	23/09/2021	1775	GPGR1NC11J30	2309GPGR1NCJ30G11	unirradiated_unmarked	1	palpalis	Male	30	Adama
23/09/2021	Laboratory	Replica 1	24/08/2021	23/09/2021	1776	GPGR1NC11J30	2309GPGR1NCJ30G11	unirradiated_unmarked	2	palpalis	Male	30	Adama
23/09/2021	Laboratory	Replica 1	24/08/2021	23/09/2021	1777	GPGR1NC12J30	2309GPGR1NCJ30G12	unirradiated_unmarked	1	palpalis	Male	30	Adama
23/09/2021	Laboratory	Replica 1	24/08/2021	23/09/2021	1778	GPGR1NC12J30	2309GPGR1NCJ30G12	unirradiated_unmarked	2	palpalis	Male	30	Adama
23/09/2021	Laboratory	Replica 1	24/08/2021	23/09/2021	1779	GPGR1NC13J30	2309GPGR1NCJ30G13	unirradiated_unmarked	1	palpalis	Male	30	Adama
23/09/2021	Laboratory	Replica 1	24/08/2021	23/09/2021	1780	GPGR1NC13J30	2309GPGR1NCJ30G13	unirradiated_unmarked	2	palpalis	Male	30	Adama
23/09/2021	Laboratory	Replica 1	24/08/2021	23/09/2021	1781	GPGR1NC14J30	2309GPGR1NCJ30G14	unirradiated_unmarked	1	palpalis	Male	30	Adama
23/09/2021	Laboratory	Replica 1	24/08/2021	23/09/2021	1782	GPGR1NC14J30	2309GPGR1NCJ30G14	unirradiated_unmarked	2	palpalis	Male	30	Adama
23/09/2021	Laboratory	Replica 1	24/08/2021	23/09/2021	1783	GPGR1NC15J30	2309GPGR1NCJ30G15	unirradiated_unmarked	1	palpalis	Male	30	Adama
23/09/2021	Laboratory	Replica 1	24/08/2021	23/09/2021	1784	GPGR1NC15J30	2309GPGR1NCJ30G15	unirradiated_unmarked	2	palpalis	Male	30	Adama
23/09/2021	Laboratory	Replica 1	24/08/2021	23/09/2021	1785	GPGR1NC16J30	2309GPGR1NCJ30G16	unirradiated_unmarked	1	palpalis	Male	30	Adama
23/09/2021	Laboratory	Replica 1	24/08/2021	23/09/2021	1786	GPGR1NC16J30	2309GPGR1NCJ30G16	unirradiated_unmarked	2	palpalis	Male	30	Adama
23/09/2021	Laboratory	Replica 1	24/08/2021	23/09/2021	1787	GPGR1NC17J30	2309GPGR1NCJ30G17	unirradiated_unmarked	1	palpalis	Male	30	Adama
23/09/2021	Laboratory	Replica 1	24/08/2021	23/09/2021	1788	GPGR1NC17J30	2309GPGR1NCJ30G17	unirradiated_unmarked	2	palpalis	Male	30	Adama
23/09/2021	Laboratory	Replica 1	24/08/2021	23/09/2021	1789	GPGR1NC18J30	2309GPGR1NCJ30G18	unirradiated_unmarked	1	palpalis	Male	30	Adama
23/09/2021	Laboratory	Replica 1	24/08/2021	23/09/2021	1790	GPGR1NC18J30	2309GPGR1NCJ30G18	unirradiated_unmarked	2	palpalis	Male	30	Adama
23/09/2021	Laboratory	Replica 1	24/08/2021	23/09/2021	1791	GPGR1NC19J30	2309GPGR1NCJ30G19	unirradiated_unmarked	1	palpalis	Male	30	Adama
23/09/2021	Laboratory	Replica 1	24/08/2021	23/09/2021	1792	GPGR1NC19J30	2309GPGR1NCJ30G19	unirradiated_unmarked	2	palpalis	Male	30	Adama
23/09/2021	Laboratory	Replica 1	24/08/2021	23/09/2021	1793	GPGR1NC20J30	2309GPGR1NCJ30G20	unirradiated_unmarked	1	palpalis	Male	30	Adama
23/09/2021	Laboratory	Replica 1	24/08/2021	23/09/2021	1794	GPGR1NC20J30	2309GPGR1NCJ30G20	unirradiated_unmarked	2	palpalis	Male	30	Adama
23/09/2021	Laboratory	Replica 1	24/08/2021	23/09/2021	1795	GPGR1C1J30	2309GPGR1CJ30G1	irradiated-marked	1	palpalis	Female	30	Adama
23/09/2021	Laboratory	Replica 1	24/08/2021	23/09/2021	1796	GPGR1C1J30	2309GPGR1CJ30G1	irradiated-marked	2	palpalis	Male	30	Adama
23/09/2021	Laboratory	Replica 1	24/08/2021	23/09/2021	1797	GPGR1C2J30	2309GPGR1CJ30G2	irradiated-marked	1	palpalis	Male	30	Adama
23/09/2021	Laboratory	Replica 1	24/08/2021	23/09/2021	1798	GPGR1C2J30	2309GPGR1CJ30G2	irradiated-marked	2	palpalis	Male	30	Adama
23/09/2021	Laboratory	Replica 1	24/08/2021	23/09/2021	1799	GPGR1C3J30	2309GPGR1CJ30G3	irradiated-marked	1	palpalis	Male	30	Adama
23/09/2021	Laboratory	Replica 1	24/08/2021	23/09/2021	1800	GPGR1C3J30	2309GPGR1CJ30G3	irradiated-marked	2	palpalis	Male	30	Adama
23/09/2021	Laboratory	Replica 1	24/08/2021	23/09/2021	1801	GPGR1C4J30	2309GPGR1CJ30G4	irradiated-marked	1	palpalis	Male	30	Adama
23/09/2021	Laboratory	Replica 1	24/08/2021	23/09/2021	1802	GPGR1C4J30	2309GPGR1CJ30G4	irradiated-marked	2	palpalis	Male	30	Adama
23/09/2021	Laboratory	Replica 1	24/08/2021	23/09/2021	1803	GPGR1C5J30	2309GPGR1CJ30G5	irradiated-marked	1	palpalis	Male	30	Adama
23/09/2021	Laboratory	Replica 1	24/08/2021	23/09/2021	1804	GPGR1C5J30	2309GPGR1CJ30G5	irradiated-marked	2	palpalis	Male	30	Adama
23/09/2021	Laboratory	Replica 1	24/08/2021	23/09/2021	1805	GPGR1C6J30	2309GPGR1CJ30G6	irradiated-marked	1	palpalis	Male	30	Adama
23/09/2021	Laboratory	Replica 1	24/08/2021	23/09/2021	1806	GPGR1C6J30	2309GPGR1CJ30G6	irradiated-marked	2	palpalis	Male	30	Adama
23/09/2021	Laboratory	Replica 1	24/08/2021	23/09/2021	1807	GPGR1C7J30	2309GPGR1CJ30G7	irradiated-marked	1	palpalis	Male	30	Adama
23/09/2021	Laboratory	Replica 1	24/08/2021	23/09/2021	1808	GPGR1C7J30	2309GPGR1CJ30G7	irradiated-marked	2	palpalis	Male	30	Adama
23/09/2021	Laboratory	Replica 1	24/08/2021	23/09/2021	1809	GPGR1C8J30	2309GPGR1CJ30G8	irradiated-marked	1	palpalis	Male	30	Adama
23/09/2021	Laboratory	Replica 1	24/08/2021	23/09/2021	1810	GPGR1C8J30	2309GPGR1CJ30G8	irradiated-marked	2	palpalis	Male	30	Adama
23/09/2021	Laboratory	Replica 1	24/08/2021	23/09/2021	1811	GPGR1C9J30	2309GPGR1CJ30G9	irradiated-marked	1	palpalis	Male	30	Adama
23/09/2021	Laboratory	Replica 1	24/08/2021	23/09/2021	1812	GPGR1C9J30	2309GPGR1CJ30G9	irradiated-marked	2	palpalis	Male	30	Adama
23/09/2021	Laboratory	Replica 1	24/08/2021	23/09/2021	1813	GPGR1C10J30	2309GPGR1CJ30G10	irradiated-marked	1	palpalis	Male	30	Adama
23/09/2021	Laboratory	Replica 1	24/08/2021	23/09/2021	1814	GPGR1C10J30	2309GPGR1CJ30G10	irradiated-marked	2	palpalis	Male	30	Adama
23/09/2021	Laboratory	Replica 1	24/08/2021	23/09/2021	1815	GPGR1C11J30	2309GPGR1CJ30G11	irradiated-marked	1	palpalis	Male	30	Adama
23/09/2021	Laboratory	Replica 1	24/08/2021	23/09/2021	1816	GPGR1C11J30	2309GPGR1CJ30G11	irradiated-marked	2	palpalis	Male	30	Adama
23/09/2021	Laboratory	Replica 1	24/08/2021	23/09/2021	1817	GPGR1C12J30	2309GPGR1CJ30G12	irradiated-marked	1	palpalis	Male	30	Adama
23/09/2021	Laboratory	Replica 1	24/08/2021	23/09/2021	1818	GPGR1C12J30	2309GPGR1CJ30G12	irradiated-marked	2	palpalis	Male	30	Adama
23/09/2021	Laboratory	Replica 1	24/08/2021	23/09/2021	1819	GPGR1C13J30	2309GPGR1CJ30G13	irradiated-marked	1	palpalis	Male	30	Adama
23/09/2021	Laboratory	Replica 1	24/08/2021	23/09/2021	1820	GPGR1C13J30	2309GPGR1CJ30G13	irradiated-marked	2	palpalis	Male	30	Adama
23/09/2021	Laboratory	Replica 1	24/08/2021	23/09/2021	1821	GPGR1C14J30	2309GPGR1CJ30G14	irradiated-marked	1	palpalis	Male	30	Adama
23/09/2021	Laboratory	Replica 1	24/08/2021	23/09/2021	1822	GPGR1C14J30	2309GPGR1CJ30G14	irradiated-marked	2	palpalis	Male	30	Adama
23/09/2021	Laboratory	Replica 1	24/08/2021	23/09/2021	1823	GPGR1C15J30	2309GPGR1CJ30G15	irradiated-marked	1	palpalis	Male	30	Adama
23/09/2021	Laboratory	Replica 1	24/08/2021	23/09/2021	1824	GPGR1C15J30	2309GPGR1CJ30G15	irradiated-marked	2	palpalis	Male	30	Adama
23/09/2021	Laboratory	Replica 1	24/08/2021	23/09/2021	1825	GPGR1C16J30	2309GPGR1CJ30G16	irradiated-marked	1	palpalis	Male	30	Adama
23/09/2021	Laboratory	Replica 1	24/08/2021	23/09/2021	1826	GPGR1C16J30	2309GPGR1CJ30G16	irradiated-marked	2	palpalis	Male	30	Adama
23/09/2021	Laboratory	Replica 1	24/08/2021	23/09/2021	1827	GPGR1C17J30	2309GPGR1CJ30G17	irradiated-marked	1	palpalis	Male	30	Adama
23/09/2021	Laboratory	Replica 1	24/08/2021	23/09/2021	1828	GPGR1C17J30	2309GPGR1CJ30G17	irradiated-marked	2	palpalis	Male	30	Adama
23/09/2021	Laboratory	Replica 1	24/08/2021	23/09/2021	1829	GPGR1C18J30	2309GPGR1CJ30G18	irradiated-marked	1	palpalis	Male	30	Adama
23/09/2021	Laboratory	Replica 1	24/08/2021	23/09/2021	1830	GPGR1C18J30	2309GPGR1CJ30G18	irradiated-marked	2	palpalis	Male	30	Adama
23/09/2021	Laboratory	Replica 1	24/08/2021	23/09/2021	1831	GPGR1C19J30	2309GPGR1CJ30G19	irradiated-marked	1	palpalis	Male	30	Adama
23/09/2021	Laboratory	Replica 1	24/08/2021	23/09/2021	1832	GPGR1C19J30	2309GPGR1CJ30G19	irradiated-marked	2	palpalis	Male	30	Adama
23/09/2021	Laboratory	Replica 1	24/08/2021	23/09/2021	1833	GPGR1C20J30	2309GPGR1CJ30G20	irradiated-marked	1	palpalis	Male	30	Adama
23/09/2021	Laboratory	Replica 1	24/08/2021	23/09/2021	1834	GPGR1C20J30	2309GPGR1CJ30G20	irradiated-marked	2	palpalis	Male	30	Adama
23/09/2021	Laboratory	Replica 2	03/09/2021	23/09/2021	1835	GPGR2NC1J30	2309GPGR2NCJ30G1	unirradiated_unmarked	1	palpalis	Female	30	Adama
23/09/2021	Laboratory	Replica 2	03/09/2021	23/09/2021	1836	GPGR2NC1J30	2309GPGR2NCJ30G1	unirradiated_unmarked	2	palpalis	Female	30	Adama
23/09/2021	Laboratory	Replica 2	03/09/2021	23/09/2021	1837	GPGR2NC2J30	2309GPGR2NCJ30G2	unirradiated_unmarked	1	palpalis	Female	30	Adama
23/09/2021	Laboratory	Replica 2	03/09/2021	23/09/2021	1838	GPGR2NC2J30	2309GPGR2NCJ30G2	unirradiated_unmarked	2	palpalis	Female	30	Adama
23/09/2021	Laboratory	Replica 2	03/09/2021	23/09/2021	1839	GPGR2NC3J30	2309GPGR2NCJ30G3	unirradiated_unmarked	1	palpalis	Female	30	Adama
23/09/2021	Laboratory	Replica 2	03/09/2021	23/09/2021	1840	GPGR2NC3J30	2309GPGR2NCJ30G3	unirradiated_unmarked	2	palpalis	Female	30	Adama
23/09/2021	Laboratory	Replica 2	03/09/2021	23/09/2021	1841	GPGR2NC4J30	2309GPGR2NCJ30G4	unirradiated_unmarked	1	palpalis	Female	30	Adama
23/09/2021	Laboratory	Replica 2	03/09/2021	23/09/2021	1842	GPGR2NC4J30	2309GPGR2NCJ30G4	unirradiated_unmarked	2	palpalis	Female	30	Adama
23/09/2021	Laboratory	Replica 2	03/09/2021	23/09/2021	1843	GPGR2NC5J30	2309GPGR2NCJ30G5	unirradiated_unmarked	1	palpalis	Female	30	Adama
23/09/2021	Laboratory	Replica 2	03/09/2021	23/09/2021	1844	GPGR2NC5J30	2309GPGR2NCJ30G5	unirradiated_unmarked	2	palpalis	Female	30	Adama
23/09/2021	Laboratory	Replica 2	03/09/2021	23/09/2021	1845	GPGR2NC6J30	2309GPGR2NCJ30G6	unirradiated_unmarked	1	palpalis	Female	30	Adama
23/09/2021	Laboratory	Replica 2	03/09/2021	23/09/2021	1846	GPGR2NC6J30	2309GPGR2NCJ30G6	unirradiated_unmarked	2	palpalis	Female	30	Adama
23/09/2021	Laboratory	Replica 2	03/09/2021	23/09/2021	1847	GPGR2NC7J30	2309GPGR2NCJ30G7	unirradiated_unmarked	1	palpalis	Female	30	Adama
23/09/2021	Laboratory	Replica 3	03/09/2021	23/09/2021	1848	GPGR1NC7J30	2309GPGR1NCJ30G7	unirradiated_unmarked	2	palpalis	Female	30	Adama
23/09/2021	Laboratory	Replica 2	03/09/2021	23/09/2021	1849	GPGR2NC8J30	2309GPGR2NCJ30G8	unirradiated_unmarked	1	palpalis	Female	30	Adama
23/09/2021	Laboratory	Replica 2	03/09/2021	23/09/2021	1850	GPGR2NC8J30	2309GPGR2NCJ30G8	unirradiated_unmarked	2	palpalis	Female	30	Adama
23/09/2021	Laboratory	Replica 2	03/09/2021	23/09/2021	1851	GPGR2NC9J30	2309GPGR2NCJ30G9	unirradiated_unmarked	1	palpalis	Female	30	Adama
23/09/2021	Laboratory	Replica 2	03/09/2021	23/09/2021	1852	GPGR2NC9J30	2309GPGR2NCJ30G9	unirradiated_unmarked	2	palpalis	Female	30	Adama
23/09/2021	Laboratory	Replica 2	03/09/2021	23/09/2021	1853	GPGR2NC10J30	2309GPGR2NCJ30G10	unirradiated_unmarked	1	palpalis	Female	30	Adama
23/09/2021	Laboratory	Replica 2	03/09/2021	23/09/2021	1854	GPGR2NC10J30	2309GPGR2NCJ30G10	unirradiated_unmarked	2	palpalis	Female	30	Adama
23/09/2021	Laboratory	Replica 2	03/09/2021	23/09/2021	1855	GPGR2NC11J30	2309GPGR2NCJ30G11	unirradiated_unmarked	1	palpalis	Female	30	Adama
23/09/2021	Laboratory	Replica 2	03/09/2021	23/09/2021	1856	GPGR2NC11J30	2309GPGR2NCJ30G11	unirradiated_unmarked	2	palpalis	Female	30	Adama
23/09/2021	Laboratory	Replica 2	03/09/2021	23/09/2021	1857	GPGR2NC12J30	2309GPGR2NCJ30G12	unirradiated_unmarked	1	palpalis	Female	30	Adama
23/09/2021	Laboratory	Replica 2	03/09/2021	23/09/2021	1858	GPGR2NC12J30	2309GPGR2NCJ30G12	unirradiated_unmarked	2	palpalis	Female	30	Adama
23/09/2021	Laboratory	Replica 2	03/09/2021	23/09/2021	1859	GPGR2NC13J30	2309GPGR2NCJ30G13	unirradiated_unmarked	1	palpalis	Female	30	Adama
23/09/2021	Laboratory	Replica 2	03/09/2021	23/09/2021	1860	GPGR2NC13J30	2309GPGR2NCJ30G13	unirradiated_unmarked	2	palpalis	Female	30	Adama
23/09/2021	Laboratory	Replica 2	03/09/2021	23/09/2021	1861	GPGR2NC14J30	2309GPGR2NCJ30G14	unirradiated_unmarked	1	palpalis	Female	30	Adama
23/09/2021	Laboratory	Replica 2	03/09/2021	23/09/2021	1862	GPGR2NC14J30	2309GPGR2NCJ30G14	unirradiated_unmarked	2	palpalis	Female	30	Adama
23/09/2021	Laboratory	Replica 2	03/09/2021	23/09/2021	1863	GPGR2NC15J30	2309GPGR2NCJ30G15	unirradiated_unmarked	1	palpalis	Female	30	Adama
23/09/2021	Laboratory	Replica 2	03/09/2021	23/09/2021	1864	GPGR2NC15J30	2309GPGR2NCJ30G15	unirradiated_unmarked	2	palpalis	Female	30	Adama
23/09/2021	Laboratory	Replica 2	03/09/2021	23/09/2021	1865	GPGR2NC16J30	2309GPGR2NCJ30G16	unirradiated_unmarked	1	palpalis	Female	30	Adama
23/09/2021	Laboratory	Replica 2	03/09/2021	23/09/2021	1866	GPGR2NC16J30	2309GPGR2NCJ30G16	unirradiated_unmarked	2	palpalis	Female	30	Adama
23/09/2021	Laboratory	Replica 2	03/09/2021	23/09/2021	1867	GPGR2NC17J30	2309GPGR2NCJ30G17	unirradiated_unmarked	1	palpalis	Female	30	Adama
23/09/2021	Laboratory	Replica 2	03/09/2021	23/09/2021	1868	GPGR2NC17J30	2309GPGR2NCJ30G17	unirradiated_unmarked	2	palpalis	Male	30	Adama
23/09/2021	Laboratory	Replica 2	03/09/2021	23/09/2021	1869	GPGR2NC18J30	2309GPGR2NCJ30G18	unirradiated_unmarked	1	palpalis	Male	30	Adama
23/09/2021	Laboratory	Replica 2	03/09/2021	23/09/2021	1870	GPGR2NC18J30	2309GPGR2NCJ30G18	unirradiated_unmarked	2	palpalis	Male	30	Adama
23/09/2021	Laboratory	Replica 2	03/09/2021	23/09/2021	1871	GPGR2NC19J30	2309GPGR2NCJ30G19	unirradiated_unmarked	1	palpalis	Male	30	Adama
23/09/2021	Laboratory	Replica 2	03/09/2021	23/09/2021	1872	GPGR2NC19J30	2309GPGR2NCJ30G19	unirradiated_unmarked	2	palpalis	Male	30	Adama
23/09/2021	Laboratory	Replica 2	03/09/2021	23/09/2021	1873	GPGR2NC20J30	2309GPGR2NCJ30G20	unirradiated_unmarked	1	palpalis	Male	30	Adama
23/09/2021	Laboratory	Replica 2	03/09/2021	23/09/2021	1874	GPGR2NC20J30	2309GPGR2NCJ30G20	unirradiated_unmarked	2	palpalis	Male	30	Adama
23/09/2021	Laboratory	Replica 2	03/09/2021	23/09/2021	1875	GPGR2NC21J30	2309GPGR2NCJ30G21	unirradiated_unmarked	1	palpalis	Male	30	Adama
23/09/2021	Laboratory	Replica 2	03/09/2021	23/09/2021	1876	GPGR2NC21J30	2309GPGR2NCJ30G21	unirradiated_unmarked	2	palpalis	Male	30	Adama
23/09/2021	Laboratory	Replica 2	03/09/2021	23/09/2021	1877	GPGR2NC22J30	2309GPGR2NCJ30G22	unirradiated_unmarked	1	palpalis	Male	30	Adama
23/09/2021	Laboratory	Replica 2	03/09/2021	23/09/2021	1878	GPGR2NC22J30	2309GPGR2NCJ30G22	unirradiated_unmarked	2	palpalis	Male	30	Adama
23/09/2021	Laboratory	Replica 2	03/09/2021	23/09/2021	1879	GPGR2NC23J30	2309GPGR2NCJ30G23	unirradiated_unmarked	1	palpalis	Male	30	Adama
23/09/2021	Laboratory	Replica 2	03/09/2021	23/09/2021	1880	GPGR2NC23J30	2309GPGR2NCJ30G23	unirradiated_unmarked	2	palpalis	Male	30	Adama
23/09/2021	Laboratory	Replica 2	03/09/2021	23/09/2021	1881	GPGR2NC1J15	2309GPGR2NCJ15G1	unirradiated_unmarked	1	palpalis	Male	30	Adama
23/09/2021	Laboratory	Replica 3	08/09/2021	23/09/2021	1882	GPGR3NC1J15	2309GPGR3NCJ15G1	unirradiated_unmarked	2	palpalis	Female	15	Adama
23/09/2021	Laboratory	Replica 3	08/09/2021	23/09/2021	1883	GPGR3NC2J15	2309GPGR3NCJ15G2	unirradiated_unmarked	1	palpalis	Female	15	Adama
23/09/2021	Laboratory	Replica 3	08/09/2021	23/09/2021	1884	GPGR3NC2J15	2309GPGR3NCJ15G2	unirradiated_unmarked	2	palpalis	Female	15	Adama
23/09/2021	Laboratory	Replica 3	08/09/2021	23/09/2021	1885	GPGR3NC3J15	2309GPGR3NCJ15G3	unirradiated_unmarked	1	palpalis	Female	15	Adama
23/09/2021	Laboratory	Replica 3	08/09/2021	23/09/2021	1886	GPGR3NC3J15	2309GPGR3NCJ15G3	unirradiated_unmarked	2	palpalis	Female	15	Adama
23/09/2021	Laboratory	Replica 3	08/09/2021	23/09/2021	1887	GPGR3NC4J15	2309GPGR3NCJ15G4	unirradiated_unmarked	1	palpalis	Female	15	Adama
23/09/2021	Laboratory	Replica 3	08/09/2021	23/09/2021	1888	GPGR3NC4J15	2309GPGR3NCJ15G4	unirradiated_unmarked	2	palpalis	Female	15	Adama
23/09/2021	Laboratory	Replica 3	08/09/2021	23/09/2021	1889	GPGR3NC5J15	2309GPGR3NCJ15G5	unirradiated_unmarked	1	palpalis	Female	15	Adama
23/09/2021	Laboratory	Replica 3	08/09/2021	23/09/2021	1890	GPGR3NC5J15	2309GPGR3NCJ15G5	unirradiated_unmarked	2	palpalis	Female	15	Adama
23/09/2021	Laboratory	Replica 3	08/09/2021	23/09/2021	1891	GPGR3NC6J15	2309GPGR3NCJ15G6	unirradiated_unmarked	1	palpalis	Female	15	Adama
23/09/2021	Laboratory	Replica 3	08/09/2021	23/09/2021	1892	GPGR3NC6J15	2309GPGR3NCJ15G6	unirradiated_unmarked	2	palpalis	Female	15	Adama
23/09/2021	Laboratory	Replica 3	08/09/2021	23/09/2021	1893	GPGR3NC7J15	2309GPGR3NCJ15G7	unirradiated_unmarked	1	palpalis	Female	15	Adama
23/09/2021	Laboratory	Replica 3	08/09/2021	23/09/2021	1894	GPGR3NC7J15	2309GPGR3NCJ15G7	unirradiated_unmarked	2	palpalis	Female	15	Adama
23/09/2021	Laboratory	Replica 3	08/09/2021	23/09/2021	1895	GPGR3NC8J15	2309GPGR3NCJ15G8	unirradiated_unmarked	1	palpalis	Female	15	Adama
23/09/2021	Laboratory	Replica 3	08/09/2021	23/09/2021	1896	GPGR3NC8J15	2309GPGR3NCJ15G8	unirradiated_unmarked	2	palpalis	Female	15	Adama
23/09/2021	Laboratory	Replica 3	08/09/2021	23/09/2021	1897	GPGR3NC9J15	2309GPGR3NCJ15G9	unirradiated_unmarked	1	palpalis	Female	15	Adama
23/09/2021	Laboratory	Replica 3	08/09/2021	23/09/2021	1898	GPGR3NC9J15	2309GPGR3NCJ15G9	unirradiated_unmarked	2	palpalis	Female	15	Adama
23/09/2021	Laboratory	Replica 3	08/09/2021	23/09/2021	1899	GPGR3NC10J15	2309GPGR3NCJ15G10	unirradiated_unmarked	1	palpalis	Female	15	Adama
23/09/2021	Laboratory	Replica 3	08/09/2021	23/09/2021	1900	GPGR3NC10J15	2309GPGR3NCJ15G10	unirradiated_unmarked	2	palpalis	Female	15	Adama
23/09/2021	Laboratory	Replica 3	08/09/2021	23/09/2021	1901	GPGR3NC11J15	2309GPGR3NCJ15G11	unirradiated_unmarked	1	palpalis	Female	15	Adama
23/09/2021	Laboratory	Replica 3	08/09/2021	23/09/2021	1902	GPGR3NC11J15	2309GPGR3NCJ15G11	unirradiated_unmarked	2	palpalis	Female	15	Adama
23/09/2021	Laboratory	Replica 3	08/09/2021	23/09/2021	1903	GPGR3NC12J15	2309GPGR3NCJ15G12	unirradiated_unmarked	1	palpalis	Female	15	Adama
23/09/2021	Laboratory	Replica 3	08/09/2021	23/09/2021	1904	GPGR3NC12J15	2309GPGR3NCJ15G12	unirradiated_unmarked	2	palpalis	Female	15	Adama
23/09/2021	Laboratory	Replica 3	08/09/2021	23/09/2021	1905	GPGR3NC13J15	2309GPGR3NCJ15G13	unirradiated_unmarked	1	palpalis	Female	15	Adama
23/09/2021	Laboratory	Replica 3	08/09/2021	23/09/2021	1906	GPGR3NC13J15	2309GPGR3NCJ15G13	unirradiated_unmarked	2	palpalis	Female	15	Adama
23/09/2021	Laboratory	Replica 3	08/09/2021	23/09/2021	1907	GPGR3NC14J15	2309GPGR3NCJ15G14	unirradiated_unmarked	1	palpalis	Female	15	Adama
23/09/2021	Laboratory	Replica 3	08/09/2021	23/09/2021	1908	GPGR3NC14J15	2309GPGR3NCJ15G14	unirradiated_unmarked	2	palpalis	Female	15	Adama
23/09/2021	Laboratory	Replica 3	08/09/2021	23/09/2021	1909	GPGR3NC15J15	2309GPGR3NCJ15G15	unirradiated_unmarked	1	palpalis	Female	15	Adama
23/09/2021	Laboratory	Replica 3	08/09/2021	23/09/2021	1910	GPGR3NC15J15	2309GPGR3NCJ15G15	unirradiated_unmarked	2	palpalis	Female	15	Adama
23/09/2021	Laboratory	Replica 3	08/09/2021	23/09/2021	1911	GPGR3NC16J15	2309GPGR3NCJ15G16	unirradiated_unmarked	1	palpalis	Female	15	Adama
23/09/2021	Laboratory	Replica 3	08/09/2021	23/09/2021	1912	GPGR3NC16J15	2309GPGR3NCJ15G16	unirradiated_unmarked	2	palpalis	Female	15	Adama
23/09/2021	Laboratory	Replica 3	08/09/2021	23/09/2021	1913	GPGR3NC17J15	2309GPGR3NCJ15G17	unirradiated_unmarked	1	palpalis	Female	15	Adama
23/09/2021	Laboratory	Replica 3	08/09/2021	23/09/2021	1914	GPGR3NC17J15	2309GPGR3NCJ15G17	unirradiated_unmarked	2	palpalis	Female	15	Adama
23/09/2021	Laboratory	Replica 3	08/09/2021	23/09/2021	1915	GPGR3NC18J15	2309GPGR3NCJ15G18	unirradiated_unmarked	1	palpalis	Female	15	Adama
23/09/2021	Laboratory	Replica 3	08/09/2021	23/09/2021	1916	GPGR3NC18J15	2309GPGR3NCJ15G18	unirradiated_unmarked	2	palpalis	Male	15	Adama
23/09/2021	Laboratory	Replica 3	08/09/2021	23/09/2021	1917	GPGR3NC19J15	2309GPGR3NCJ15G19	unirradiated_unmarked	1	palpalis	Male	15	Adama
23/09/2021	Laboratory	Replica 3	08/09/2021	23/09/2021	1918	GPGR3NC19J15	2309GPGR3NCJ15G19	unirradiated_unmarked	2	palpalis	Male	15	Adama
23/09/2021	Laboratory	Replica 3	08/09/2021	23/09/2021	1919	GPGR3NC20J15	2309GPGR3NCJ15G20	unirradiated_unmarked	1	palpalis	Male	15	Adama
23/09/2021	Laboratory	Replica 3	08/09/2021	23/09/2021	1920	GPGR3NC20J15	2309GPGR3NCJ15G20	unirradiated_unmarked	2	palpalis	Male	15	Adama
23/09/2021	Laboratory	Replica 3	08/09/2021	23/09/2021	1921	GPGR3NC21J15	2309GPGR3NCJ15G21	unirradiated_unmarked	1	palpalis	Male	15	Adama
23/09/2021	Laboratory	Replica 3	08/09/2021	23/09/2021	1922	GPGR3NC21J15	2309GPGR3NCJ15G21	unirradiated_unmarked	2	palpalis	Male	15	Adama
23/09/2021	Laboratory	Replica 3	08/09/2021	23/09/2021	1923	GPGR3NC22J15	2309GPGR3NCJ15G22	unirradiated_unmarked	1	palpalis	Male	15	Adama
23/09/2021	Laboratory	Replica 3	08/09/2021	23/09/2021	1924	GPGR3NC22J15	2309GPGR3NCJ15G22	unirradiated_unmarked	2	palpalis	Male	15	Adama
23/09/2021	Laboratory	Replica 3	08/09/2021	23/09/2021	1925	GPGR3NC23J15	2309GPGR3NCJ15G23	unirradiated_unmarked	1	palpalis	Male	15	Adama
23/09/2021	Laboratory	Replica 3	08/09/2021	23/09/2021	1926	GPGR3NC23J15	2309GPGR3NCJ15G23	unirradiated_unmarked	2	palpalis	Male	15	Adama
23/09/2021	Laboratory	Replica 3	08/09/2021	23/09/2021	1927	GPGR3NC24J15	2309GPGR3NCJ15G24	unirradiated_unmarked	1	palpalis	Male	15	Adama
23/09/2021	Laboratory	Replica 3	08/09/2021	23/09/2021	1928	GPGR3NC24J15	2309GPGR3NCJ15G24	unirradiated_unmarked	2	palpalis	Male	15	Adama
24/09/2021	Laboratory	NA	NA	24/09/2021	1929	NA	NA	NA	NA	NA	NA	NA	Adama	Empty scan
24/09/2021	Laboratory	NA	NA	24/09/2021	1930	NA	NA	NA	NA	NA	NA	NA	Adama	Empty scan
24/09/2021	Laboratory	Replica 2	04/09/2021	24/09/2021	1931	GPGR2C1J20	2409GPGR2CJ20G1	irradiated-marked	1	palpalis	Male	20	Adama
24/09/2021	Laboratory	Replica 2	04/09/2021	24/09/2021	1932	GPGR2C1J20	2409GPGR2CJ20G1	irradiated-marked	2	palpalis	Male	20	Adama
24/09/2021	Laboratory	Replica 2	04/09/2021	24/09/2021	1933	GPGR2C2J20	2409GPGR2CJ20G2	irradiated-marked	1	palpalis	Male	20	Adama
24/09/2021	Laboratory	Replica 2	04/09/2021	24/09/2021	1934	GPGR2C2J20	2409GPGR2CJ20G2	irradiated-marked	2	palpalis	Male	20	Adama
24/09/2021	Laboratory	Replica 2	04/09/2021	24/09/2021	1935	GPGR2C3J20	2409GPGR2CJ20G3	irradiated-marked	1	palpalis	Male	20	Adama
24/09/2021	Laboratory	Replica 2	04/09/2021	24/09/2021	1936	GPGR2C3J20	2409GPGR2CJ20G3	irradiated-marked	2	palpalis	Male	20	Adama
24/09/2021	Laboratory	Replica 2	04/09/2021	24/09/2021	1937	GPGR2C4J20	2409GPGR2CJ20G4	irradiated-marked	1	palpalis	Male	20	Adama
24/09/2021	Laboratory	Replica 2	04/09/2021	24/09/2021	1938	GPGR2C4J20	2409GPGR2CJ20G4	irradiated-marked	2	palpalis	Male	20	Adama
24/09/2021	Laboratory	Replica 2	04/09/2021	24/09/2021	1939	GPGR2C5J20	2409GPGR2CJ20G5	irradiated-marked	1	palpalis	Male	20	Adama
24/09/2021	Laboratory	Replica 2	04/09/2021	24/09/2021	1940	GPGR2C5J20	2409GPGR2CJ20G5	irradiated-marked	2	palpalis	Male	20	Adama
24/09/2021	Laboratory	Replica 2	04/09/2021	24/09/2021	1941	GPGR2C6J20	2409GPGR2CJ20G6	irradiated-marked	1	palpalis	Male	20	Adama
24/09/2021	Laboratory	Replica 2	04/09/2021	24/09/2021	1942	GPGR2C6J20	2409GPGR2CJ20G6	irradiated-marked	2	palpalis	Male	20	Adama
24/09/2021	Laboratory	Replica 2	04/09/2021	24/09/2021	1943	GPGR2C7J20	2409GPGR2CJ20G7	irradiated-marked	1	palpalis	Male	20	Adama
24/09/2021	Laboratory	Replica 2	04/09/2021	24/09/2021	1944	GPGR2C7J20	2409GPGR2CJ20G7	irradiated-marked	2	palpalis	Male	20	Adama
24/09/2021	Laboratory	Replica 2	04/09/2021	24/09/2021	1945	GPGR2C8J20	2409GPGR2CJ20G8	irradiated-marked	1	palpalis	Male	20	Adama
24/09/2021	Laboratory	Replica 2	04/09/2021	24/09/2021	1946	GPGR2C8J20	2409GPGR2CJ20G8	irradiated-marked	2	palpalis	Male	20	Adama
24/09/2021	Laboratory	Replica 2	04/09/2021	24/09/2021	1947	GPGR2C9J20	2409GPGR2CJ20G9	irradiated-marked	1	palpalis	Male	20	Adama
24/09/2021	Laboratory	Replica 2	04/09/2021	24/09/2021	1948	GPGR2C9J20	2409GPGR2CJ20G9	irradiated-marked	2	palpalis	Male	20	Adama
24/09/2021	Laboratory	Replica 2	04/09/2021	24/09/2021	1949	GPGR2C10J20	2409GPGR2CJ20G10	irradiated-marked	1	palpalis	Male	20	Adama
24/09/2021	Laboratory	Replica 2	04/09/2021	24/09/2021	1950	GPGR2C10J20	2409GPGR2CJ20G10	irradiated-marked	2	palpalis	Male	20	Adama
24/09/2021	Laboratory	Replica 2	04/09/2021	24/09/2021	1951	GPGR2C11J20	2409GPGR2CJ20G11	irradiated-marked	1	palpalis	Male	20	Adama
24/09/2021	Laboratory	Replica 2	04/09/2021	24/09/2021	1952	GPGR2C11J20	2409GPGR2CJ20G11	irradiated-marked	2	palpalis	Male	20	Adama
24/09/2021	Laboratory	Replica 2	04/09/2021	24/09/2021	1953	GPGR2C12J20	2409GPGR2CJ20G12	irradiated-marked	1	palpalis	Male	20	Adama
24/09/2021	Laboratory	Replica 2	04/09/2021	24/09/2021	1954	GPGR2C12J20	2409GPGR2CJ20G12	irradiated-marked	2	palpalis	Male	20	Adama
24/09/2021	Laboratory	Replica 2	04/09/2021	24/09/2021	1955	GPGR2C13J20	2409GPGR2CJ20G13	irradiated-marked	1	palpalis	Male	20	Adama
24/09/2021	Laboratory	Replica 2	04/09/2021	24/09/2021	1956	GPGR2C13J20	2409GPGR2CJ20G13	irradiated-marked	2	palpalis	Male	20	Adama
24/09/2021	Laboratory	Replica 2	04/09/2021	24/09/2021	1957	GPGR2C14J20	2409GPGR2CJ20G14	irradiated-marked	1	palpalis	Male	20	Adama
24/09/2021	Laboratory	Replica 2	04/09/2021	24/09/2021	1958	GPGR2C14J20	2409GPGR2CJ20G14	irradiated-marked	2	palpalis	Male	20	Adama
24/09/2021	Laboratory	Replica 3	04/09/2021	24/09/2021	1959	GPGR3C1J15	2409GPGR3CJ15G1	irradiated-marked	1	palpalis	Male	20	Adama
24/09/2021	Laboratory	Replica 3	09/09/2021	24/09/2021	1960	GPGR3C1J15	2409GPGR3CJ15G1	irradiated-marked	2	palpalis	Male	15	Adama
24/09/2021	Laboratory	Replica 3	09/09/2021	24/09/2021	1961	GPGR3C2J15	2409GPGR3CJ15G2	irradiated-marked	1	palpalis	Male	15	Adama
24/09/2021	Laboratory	Replica 3	09/09/2021	24/09/2021	1962	GPGR3C2J15	2409GPGR3CJ15G2	irradiated-marked	2	palpalis	Male	15	Adama
24/09/2021	Laboratory	Replica 3	09/09/2021	24/09/2021	1963	GPGR3C3J15	2409GPGR3CJ15G3	irradiated-marked	1	palpalis	Male	15	Adama
24/09/2021	Laboratory	Replica 3	09/09/2021	24/09/2021	1964	GPGR3C3J15	2409GPGR3CJ15G3	irradiated-marked	2	palpalis	Male	15	Adama
24/09/2021	Laboratory	Replica 3	09/09/2021	24/09/2021	1965	GPGR3C4J15	2409GPGR3CJ15G4	irradiated-marked	1	palpalis	Male	15	Adama
24/09/2021	Laboratory	Replica 3	09/09/2021	24/09/2021	1966	GPGR3C4J15	2409GPGR3CJ15G4	irradiated-marked	2	palpalis	Male	15	Adama
24/09/2021	Laboratory	Replica 3	09/09/2021	24/09/2021	1967	GPGR3C5J15	2409GPGR3CJ15G5	irradiated-marked	1	palpalis	Male	15	Adama
24/09/2021	Laboratory	Replica 3	09/09/2021	24/09/2021	1968	GPGR3C5J15	2409GPGR3CJ15G5	irradiated-marked	2	palpalis	Male	15	Adama
24/09/2021	Laboratory	Replica 3	09/09/2021	24/09/2021	1969	GPGR3C6J15	2409GPGR3CJ15G6	irradiated-marked	1	palpalis	Male	15	Adama
24/09/2021	Laboratory	Replica 3	09/09/2021	24/09/2021	1970	GPGR3C6J15	2409GPGR3CJ15G6	irradiated-marked	2	palpalis	Male	15	Adama
24/09/2021	Laboratory	Replica 3	09/09/2021	24/09/2021	1971	GPGR3C7J15	2409GPGR3CJ15G7	irradiated-marked	1	palpalis	Male	15	Adama
24/09/2021	Laboratory	Replica 3	09/09/2021	24/09/2021	1972	GPGR3C7J15	2409GPGR3CJ15G7	irradiated-marked	2	palpalis	Male	15	Adama
24/09/2021	Laboratory	Replica 3	09/09/2021	24/09/2021	1973	GPGR3C8J15	2409GPGR3CJ15G8	irradiated-marked	1	palpalis	Male	15	Adama
24/09/2021	Laboratory	Replica 3	09/09/2021	24/09/2021	1974	GPGR3C8J15	2409GPGR3CJ15G8	irradiated-marked	2	palpalis	Male	15	Adama
24/09/2021	Laboratory	Replica 3	09/09/2021	24/09/2021	1975	GPGR3C9J15	2409GPGR3CJ15G9	irradiated-marked	1	palpalis	Male	15	Adama
24/09/2021	Laboratory	Replica 3	09/09/2021	24/09/2021	1976	GPGR3C9J15	2409GPGR3CJ15G9	irradiated-marked	2	palpalis	Female	15	Adama
24/09/2021	Laboratory	Replica 3	09/09/2021	24/09/2021	1977	GPGR3C10J15	2409GPGR3CJ15G10	irradiated-marked	1	palpalis	Female	15	Adama
24/09/2021	Laboratory	Replica 3	09/09/2021	24/09/2021	1978	GPGR3C10J15	2409GPGR3CJ15G10	irradiated-marked	2	palpalis	Female	15	Adama
24/09/2021	Laboratory	Replica 3	09/09/2021	24/09/2021	1979	GPGR3C11J15	2409GPGR3CJ15G11	irradiated-marked	1	palpalis	Female	15	Adama
24/09/2021	Laboratory	Replica 3	09/09/2021	24/09/2021	1980	GPGR3C11J15	2409GPGR3CJ15G11	irradiated-marked	2	palpalis	Female	15	Adama
24/09/2021	Laboratory	Replica 3	09/09/2021	24/09/2021	1981	GPGR3C12J15	2409GPGR3CJ15G12	irradiated-marked	1	palpalis	Female	15	Adama
24/09/2021	Laboratory	Replica 3	09/09/2021	24/09/2021	1982	GPGR3C12J15	2409GPGR3CJ15G12	irradiated-marked	2	palpalis	Female	15	Adama
24/09/2021	Laboratory	Replica 3	09/09/2021	24/09/2021	1983	GPGR3C13J15	2409GPGR3CJ15G13	irradiated-marked	1	palpalis	Female	15	Adama
24/09/2021	Laboratory	Replica 3	09/09/2021	24/09/2021	1984	GPGR3C13J15	2409GPGR3CJ15G13	irradiated-marked	2	palpalis	Female	15	Adama
24/09/2021	Laboratory	Replica 3	09/09/2021	24/09/2021	1985	GPGR3C14J15	2409GPGR3CJ15G14	irradiated-marked	1	palpalis	Female	15	Adama
24/09/2021	Laboratory	Replica 3	09/09/2021	24/09/2021	1986	GPGR3C14J15	2409GPGR3CJ15G14	irradiated-marked	2	palpalis	Female	15	Adama
24/09/2021	Laboratory	Replica 3	09/09/2021	24/09/2021	1987	GPGR3C15J15	2409GPGR3CJ15G15	irradiated-marked	1	palpalis	Female	15	Adama
24/09/2021	Laboratory	Replica 3	09/09/2021	24/09/2021	1988	GPGR3C15J15	2409GPGR3CJ15G15	irradiated-marked	2	palpalis	Female	15	Adama
24/09/2021	Laboratory	Replica 3	09/09/2021	24/09/2021	1989	GPGR3C16J15	2409GPGR3CJ15G16	irradiated-marked	1	palpalis	Female	15	Adama
24/09/2021	Laboratory	Replica 3	09/09/2021	24/09/2021	1990	GPGR3C16J15	2409GPGR3CJ15G16	irradiated-marked	2	palpalis	Female	15	Adama
24/09/2021	Laboratory	Replica 3	09/09/2021	24/09/2021	1991	GPGR3C17J15	2409GPGR3CJ15G17	irradiated-marked	1	palpalis	Female	15	Adama
24/09/2021	Laboratory	Replica 3	09/09/2021	24/09/2021	1992	GPGR3C17J15	2409GPGR3CJ15G17	irradiated-marked	2	palpalis	Female	15	Adama
24/09/2021	Laboratory	Replica 3	09/09/2021	24/09/2021	1993	GPGR3C18J15	2409GPGR3CJ15G18	irradiated-marked	1	palpalis	Female	15	Adama
24/09/2021	Laboratory	Replica 3	09/09/2021	24/09/2021	1994	GPGR3C18J15	2409GPGR3CJ15G18	irradiated-marked	2	palpalis	Female	15	Adama
24/09/2021	Laboratory	Replica 3	09/09/2021	24/09/2021	1995	GPGR3C19J15	2409GPGR3CJ15G19	irradiated-marked	1	palpalis	Female	15	Adama
24/09/2021	Laboratory	Replica 3	09/09/2021	24/09/2021	1996	GPGR3C19J15	2409GPGR3CJ15G19	irradiated-marked	2	palpalis	Female	15	Adama
24/09/2021	Laboratory	Replica 3	09/09/2021	24/09/2021	1997	GPGR3C20J15	2409GPGR3CJ15G20	irradiated-marked	1	palpalis	Female	15	Adama
24/09/2021	Laboratory	Replica 3	09/09/2021	24/09/2021	1998	GPGR3C20J15	2409GPGR3CJ15G20	irradiated-marked	2	palpalis	Female	15	Adama
[truncated: 2,100 more rows]
